# Supplementary material for: Capture-based enrichment of Theileria parva DNA enables full genome assembly of first buffalo-derived strain and reveals exceptional intra-specific genetic diversity
Source: PLoS Negl Trop Dis. 2020 Oct 29;14(10):e0008781. doi: 10.1371/journal.pntd.0008781 (PMC7654785; doi:10.1371/journal.pntd.0008781)
Supplement: S10 Table — (XLSX) [file pntd.0008781.s014.xlsx]

## Sheet: Supplemental Table S10
Supplemental Table 10. Nucleotide diversity among cattle strains (Muguga, Marikebuni and Uganda) and between a cattle (Muguga reference) and the buffalo-derived strain T. parva Buffalo LAWR
			Muguga vs. Buffalo LAWR				Among Cattle-derived strains							KNOWN ANTIGENS ONLY
Product Name	Known antigen?	Locus Tag	pN	pS	pN/pS	Coverage of reference	pN	pS	pN/pS	Coverage of reference					Buffalo-vs-cattle			Among Cattle Strains
hypothetical protein		TpMuguga_01g00001	0.0391134	0.0720052	0.543203	0.953704	0.00182626	0.0148001	0.123395	0.999102	Coverage scale				pN	pS	pN/pS	pN	pS	pN/pS
hypothetical protein		TpMuguga_01g00002	0.0295535	0.0784296	0.376816	1	0	0	NA	NA	>90%			Mean	0.0239998	0.0581823	0.334921	0.0104442	0.0250925	0.460444
hypothetical protein		TpMuguga_01g00003	0.0583267	0.112592	0.518038	0.122096	0.00197889	0.0067343	0.293852	0.999476	50-90%			Median	0.00898521	0.0397497	0.262494	0.00106901	0.0119629	0.240159
SVSP family protein		TpMuguga_01g00004	0.0159268	0.0791478	0.201228	0.978723	0	0	NA	1	<50%			Max	0.21042	0.258324	0.987162	0.10917	0.16979	2.63046
SVSP family protein		TpMuguga_01g00005	0.00368627	0.0252762	0.145839	1	0	0	NA	1				StdDev	0.0437371	0.0546918	0.312698	0.0235014	0.0373621	0.599598
SVSP family protein		TpMuguga_01g00006	0.0085204	0	NA	1	0	0	NA	1
SVSP family protein		TpMuguga_01g00007	0.0253787	0.0457921	0.554215	0.998801	0	0	NA	1
SVSP family protein		TpMuguga_01g00008	0.393079	0.579162	0.678702	0.182692	0.0185697	0.0332076	0.559198	0.99359
SVSP family protein		TpMuguga_01g00009	0	0	NA	0.138277	0.00657672	0.0100621	0.653612	1
hypothetical protein		TpMuguga_01g00010	0.00775034	0.0206022	0.376191	0.993884	0.0440124	0.0954143	0.461277	0.980632
ABC transporter		TpMuguga_01g00011	0.00473188	0.0672484	0.0703642	1	0.00687868	0.0812092	0.0847033	0.97282
14 kDa zinc-binding protein		TpMuguga_01g00012	0.00466928	0.0361516	0.129158	1	0	0.030004	0	0.990792
Exosome complex component RRP45		TpMuguga_01g00013	0.00940873	0.01454	0.647091	1	0.00267618	0	NA	0.996865
Rhoptry neck protein 2		TpMuguga_01g00014	0.00117497	0.0214623	0.0547459	0.998608	0.00137241	0.0241508	0.0568266	0.997448
Pre-rRNA-processing protein TSR1 homolog		TpMuguga_01g00015	0.00577871	0.0401646	0.143876	1	0.00500274	0.018092	0.276516	1
Vacuolar protein sorting/targeting protein 10		TpMuguga_01g00016	0	0.0408264	0	1	0	0.0344963	0	0.999611
PA14 domain protein		TpMuguga_01g00017	0.0040087	0.0342814	0.116935	1	0.0030026	0.01668	0.180012	0.994938
cwf18 pre-mRNA splicing factor family protein		TpMuguga_01g00018	0.00568454	0.0114725	0.495492	1	0	0	NA	1
hypothetical protein		TpMuguga_01g00019	0.00671646	0.0276711	0.242725	1	0.00297823	0.0263127	0.113186	1				ALL LOCI
hypothetical protein		TpMuguga_01g00020	0.00571198	0.0424719	0.134489	1	0.00271394	0.014982	0.181147	0.997411						Buffalo								Cattle
hypothetical protein		TpMuguga_01g00023	0.00978807	0	NA	1	0.0065147	0.0407037	0.160052	0.989583						pN				pS				pN				pS
Cysteine desulfurase		TpMuguga_01g00024	0.000949367	0.0566976	0.0167444	1	0.00189954	0.0616723	0.0308005	0.987379						Mean	Median	St Dev	Max	Mean	Median	St Dev	Max	Mean	Median	St Dev	Max	Mean	Median	St Dev	Max
hypothetical protein		TpMuguga_01g00026	0.0184253	0.0411218	0.448065	0.99729	0.0177914	0.0340323	0.522779	1				Nuclear genome	(n=4032)	0.0126	0.00552083	0.0245217	0.454572	0.0719875	0.0611624	0.0636266	1.20708	0.00512686	0.000803805	0.0132358	0.211925	0.0271588	0.0136036	0.0450721	0.627582
hypothetical protein		TpMuguga_01g00027	0.00251889	0.0842992	0.0298804	1	0.00673878	0.0622118	0.10832	1				Chrm 1	(n=1,206)	0.0104492	0.00574188		0.393079	0.0717699	0.0643703		1.20708	0.00476575	0.00167868		0.125908	0.0303501	0.0245337		0.627582
Dihydrouridine synthase (Dus)		TpMuguga_01g00028	0.0115129	0.0359781	0.319996	1	0.00699343	0.0310987	0.224878	1				Chrm 2	(n=974)	0.0114186	0.00436921		0.257829	0.0594623	0.0493109		0.654283	0.00468984	0.000182796		0.154687	0.0209978	0.00454375		0.433168
DNA-directed RNA polymerase II subunit rpb3		TpMuguga_01g00029	0	0.0257905	0	1	0.000805261	0.0287116	0.0280465	1				Chrm 3	(n=925)	0.0191498	0.00790789		0.454572	0.0938953	0.071645		0.646411	0.00781484	0.00176419		0.211925	0.0410147	0.0238656		0.495534
Alpha-ketoglutarate-dependent dioxygenase alkB		TpMuguga_01g00030	0.00120434	0.018238	0.0660345	1	0.00563669	0.0275155	0.204855	0.987654				Chrm 4	(n=927)	0.0105936	0.00494431		0.160016	0.0662102	0.0607414		0.806323	0.00355402	0		0.187376	0.0169244	0.00272084		0.385461
GatB/GatE catalytic domain protein		TpMuguga_01g00031	0.00624029	0.0511354	0.122035	1	0.00457259	0.0369406	0.123782	0.988201				Apicoplast genome	(n=44)	0.00381011	0.00219493		0.0383295	0.0214044	0.0188393		0.0976989	0.00196999	0		0.0280394	0.00244991	0		0.0447441
DnaJ domain protein		TpMuguga_01g00035	0	0.0568786	0	1	0	0.0256801	0	1
Origin recognition complex subunit 2 family protein		TpMuguga_01g00036	0.00310319	0.0695234	0.0446351	1	0.00258576	0.022443	0.115215	1
Poly(A) polymerase PAPa		TpMuguga_01g00037	0	0.0569379	0	0.759843	0.00055669	0.0270675	0.0205667	1
hypothetical protein		TpMuguga_01g00038	0.00606064	0.0540617	0.112106	1	0.0074477	0.0438333	0.169909	1
Brix domain protein		TpMuguga_01g00039	0.00144439	0.0273753	0.0527626	1	0	0	NA	1
Exonuclease V - a 5' deoxyribonuclease family protein		TpMuguga_01g00040	0.00712877	0.0707595	0.100746	1	0.000788436	0.00322755	0.244283	1
ribonuclease HII		TpMuguga_01g00041	0.00453974	0.0545144	0.0832759	1	0.00302496	0.023694	0.127668	1
AKAP7 2'5' RNA ligase-like domain protein		TpMuguga_01g00042	0.00819183	0.0498404	0.164361	1	0.00301666	0.0376033	0.0802231	0.998569
Hexokinase family protein		TpMuguga_01g00043	0.0107081	0.159401	0.0671773	0.995199	0.0115143	0.145654	0.0790522	0.979424
hypothetical protein		TpMuguga_01g00044	0.00158814	0	NA	1	0.00105839	0	NA	1
Hexokinase family protein		TpMuguga_01g00045	0.00264279	0.105556	0.0250367	0.995885	0.00233911	0.0591926	0.039517	0.999314
hypothetical protein		TpMuguga_01g00046	0.0166396	0.0299292	0.555967	1	0.00883825	0.0399762	0.221088	1
hypothetical protein		TpMuguga_01g00047	0.00878809	0.0976989	0.0899508	1	0.0132356	0.0502806	0.263235	1
hypothetical protein		TpMuguga_01g00048	0.00565812	0.0327384	0.172828	1	0.0010738	0.0239194	0.0448925	0.999356
Sin-like protein conserved region family protein		TpMuguga_01g00051	0.00467655	0.0799287	0.0585091	1	0.00534528	0.0694671	0.076947	0.996815
Optic atrophy 3 protein (OPA3) family protein		TpMuguga_01g00053	0	0.0737436	0	1	0.00185759	0.0412475	0.0450351	1
50S ribosome-binding GTPase family protein		TpMuguga_01g00054	0.000928505	0.00969841	0.0957379	0.786078	0.0140919	0.0578527	0.243582	0.990741
DEAD/DEAH box helicase family protein		TpMuguga_01g00055	0.00336323	0.105857	0.0317714	1	0.00111846	0.0761564	0.0146864	1
Tp2 - Hypothetical protein	YES	TpMuguga_01g00056	0.125291	0.218398	0.573681	0.291429	0.0395718	0.0758377	0.521796	1
putative integral membrane protein		TpMuguga_01g00057	0.00952142	0.112125	0.0849175	1	0.00632582	0.103756	0.060968	1
hypothetical protein		TpMuguga_01g00058	0.00124844	0.113517	0.0109979	1	0.000832235	0.0805062	0.0103375	0.99902
hypothetical protein		TpMuguga_01g00059	0.011439	0.139052	0.0822637	0.998205	0.00861588	0.0702334	0.122675	0.995212
hypothetical protein		TpMuguga_01g00060	0.00322581	0.052195	0.0618031	1	0.00429955	0.0345385	0.124486	1
hypothetical protein		TpMuguga_01g00061	0.00917443	0.131564	0.0697338	1	0.00488055	0.0750626	0.0650197	1
NifU-like domain protein		TpMuguga_01g00062	0.0169499	0.151088	0.112185	1	0.0149911	0.106915	0.140215	1
hypothetical protein		TpMuguga_01g00063	0.0190236	0.150503	0.1264	0.997797	0.0123317	0.0890793	0.138435	1
Protein phosphatase 2C family protein		TpMuguga_01g00064	0.00778554	0.0886276	0.0878455	1	0.00345101	0.0679527	0.0507855	1
ABC1 family protein		TpMuguga_01g00065	0.0014762	0.0876055	0.0168505	1	0.000491682	0.0513508	0.00957496	1
50S ribosomal protein L33 family protein		TpMuguga_01g00066	0.0127572	0.0310122	0.411362	1	0	0	NA	1
Acyl CoA-binding protein		TpMuguga_01g00067	0.00464757	0.151046	0.0307692	1	0	0	NA	1
AP2 domain protein		TpMuguga_01g00068	0.00548312	0.0231516	0.236835	1	0	0	NA	1
hypothetical protein		TpMuguga_01g00071	0.00499586	0.113066	0.0441852	1	0.00332549	0.106632	0.0311866	0.98062
Importin subunit beta-1		TpMuguga_01g00072	0.000982077	0.0531981	0.0184608	1	0.000654522	0.0483276	0.0135434	0.993516
orotate phosphoribosyltransferase		TpMuguga_01g00073	0.00626745	0.144058	0.0435063	1	0.00557138	0.0710688	0.0783942	0.995146
hypothetical protein		TpMuguga_01g00074	0.0166148	0.0735836	0.225795	1	0.011666	0.0572251	0.203861	0.999634
hypothetical protein		TpMuguga_01g00075	0	0.0363708	0	1	0	0.0240502	0	1
tRNA (cytosine(34)-C(5))-methyltransferase		TpMuguga_01g00076	0.0163769	0.119277	0.137301	1	0.0100515	0.0750298	0.133966	1
hypothetical protein		TpMuguga_01g00077	0.0121954	0.0435807	0.279835	1	0.0069465	0.0371593	0.186938	1
E3 ubiquitin-protein ligase UPL4		TpMuguga_01g00078	0.00796468	0.0727146	0.109533	1	0.00546202	0.0425069	0.128497	1
putative integral membrane protein		TpMuguga_01g00079	0	0.0303072	0	1	0	0	NA	1
hypothetical protein		TpMuguga_01g00080	0	0.0138253	0	1	0.00464938	0	NA	1
putative integral membrane protein		TpMuguga_01g00081	0.00241158	0.0569379	0.0423545	1	0.0016075	0.0319552	0.0503049	0.998158
hypothetical protein		TpMuguga_01g00082	0.010444	0.0110296	0.946909	1	0	0	NA	1
hypothetical protein		TpMuguga_01g00083	0.0163346	0.0976377	0.167298	1	0	0	NA	1
Serine/threonine protein phosphatase 2A 57 kDa regulatory subunit B' theta isoform domain protein		TpMuguga_01g00084	0.00114177	0.0695143	0.016425	0.99866	0.000760914	0.0210466	0.0361537	1
putative integral membrane protein		TpMuguga_01g00085	0.00189934	0.0663008	0.0286473	1	0	0	NA	1
CUGBP Elav-like family member 1		TpMuguga_01g00086	0.00148039	0.0690804	0.0214299	1	0	0	NA	1
Pre-mRNA-splicing factor SYF1		TpMuguga_01g00087	0.00409069	0.068412	0.0597949	1	0	0.0103372	0	1
hypothetical protein		TpMuguga_01g00088	0.0474519	0.125474	0.378181	0.998457	0.000424749	0	NA	1
Polynucleotide kinase 3 phosphatase family protein		TpMuguga_01g00091	0.000926069	0.0384476	0.0240865	1	0	0	NA	1
hypothetical protein		TpMuguga_01g00092	0.00478471	0.0455133	0.105128	1	0	0	NA	1
putative integral membrane protein		TpMuguga_01g00093	0.00810381	0.0682288	0.118774	1	0	0	NA	1
Iron-sulphur cluster assembly family protein		TpMuguga_01g00094	0.00986045	0.0276105	0.357127	1	0	0	NA	1
hypothetical protein		TpMuguga_01g00095	0.022023	0.0573528	0.383993	1	0	0	NA	1
putative integral membrane protein		TpMuguga_01g00096	0.00174216	0.0571705	0.0304731	1	0	0	NA	1
putative integral membrane protein		TpMuguga_01g00097	0.0144062	0.068326	0.210845	1	0	0	NA	1
hypothetical protein		TpMuguga_01g00098	0.00945391	0.0617996	0.152977	0.991294	0	0.00280636	0	0.999585
Sec23/Sec24 trunk domain protein		TpMuguga_01g00099	0.0028918	0.062378	0.0463593	0.998889	0	0	NA	1
Protein arginine N-methyltransferase 5		TpMuguga_01g00100	0.0141131	0.0826297	0.1708	1	0.000396458	0.00156291	0.253667	0.999526
Fructose-bisphosphate aldolase		TpMuguga_01g00101	0.00794409	0.0586482	0.135453	1	0	0	NA	1
Probable prefoldin subunit 5		TpMuguga_01g00102	0	0.00967755	0	1	0	0	NA	1
Probable ATP-dependent RNA helicase DHX35		TpMuguga_01g00103	0.00240795	0.0439432	0.0547968	1	0.000400668	0.00300451	0.133355	1
Cytochrome c oxidase assembly protein CtaG/Cox11 family protein		TpMuguga_01g00104	0.00745348	0.104923	0.0710373	1	0	0	NA	1
putative integral membrane protein		TpMuguga_01g00105	0	0.029512	0	0.99359	0	0	NA	1
hypothetical protein		TpMuguga_01g00106	0.0224316	0.0533558	0.420415	0.998249	0.000489996	0	NA	0.999416
Domain of Kin17 curved DNA-binding family protein		TpMuguga_01g00107	0.00432824	0.103207	0.0419374	1	0	0	NA	1
hypothetical protein		TpMuguga_01g00108	0	0.0452968	0	1	0	0.0223897	0	1
hypothetical protein		TpMuguga_01g00109	0.0040872	0.0771889	0.0529507	0.645062	0.0026036	0.0371175	0.0701449	1
SPOC domain protein		TpMuguga_01g00110	0.00728733	0.0799397	0.0911604	0.99397	0.00456464	0.0352735	0.129407	0.999665
hypothetical protein		TpMuguga_01g00111	0.0201815	0.125585	0.160701	1	0.000273274	0.00433449	0.0630464	0.998364
hypothetical protein		TpMuguga_01g00112	0.0029985	0.06293	0.0476483	1	0	0	NA	1
Ribosomal RNA small subunit methyltransferase H		TpMuguga_01g00113	0.0134882	0.113194	0.11916	1	0	0	NA	1
Peptidyl-prolyl cis-trans isomerase NIMA-interacting 1 {ECO:0000305}		TpMuguga_01g00114	0.00732607	0.0973587	0.0752482	1	0	0	NA	1
TAP42-like family protein		TpMuguga_01g00115	0.00822912	0.0962718	0.085478	1	0.0013676	0.0276976	0.0493761	1
Glycosyl transferase family 4 protein		TpMuguga_01g00118	0.0133115	0.124869	0.106604	1	0.00366989	0.051427	0.0713612	0.99067
Long chain acyl-CoA synthetase 7 peroxisomal		TpMuguga_01g00119	0.00503305	0.104157	0.0483216	0.998529	0.00125385	0.0353821	0.0354375	0.993627
hypothetical protein		TpMuguga_01g00124	0.00364299	0.0741344	0.0491404	1	0.00324786	0.0587205	0.0553104	0.986473
S-adenosyl-L-methionine-dependent tRNA 4-demethylwyosine synthase		TpMuguga_01g00125	0.0586309	0.171248	0.342374	0.685594	0.0144232	0.068179	0.21155	0.977392
DNA-directed RNA polymerase subunit alpha		TpMuguga_01g00126	0.00532139	0.109215	0.0487239	0.965812	0.00401969	0.0792928	0.0506943	0.981956
ThiF family protein		TpMuguga_01g00127	0.00729144	0.115132	0.0633309	1	0.00269347	0.0414467	0.0649864	0.992439
Transcriptional adapter ADA2a		TpMuguga_01g00128	0.00603322	0.101635	0.0593615	0.449838	0.00227488	0.0227601	0.0999503	0.994606
Protein disulfide-isomerase A4		TpMuguga_01g00129	0.007343	0.107912	0.0680465	1	0.0010838	0.0247259	0.0438327	0.994231
Cleavage stimulation factor subunit 3		TpMuguga_01g00130	0.00884712	0.105735	0.0836727	0.988069	0.00822621	0.0573567	0.143422	0.97853
hypothetical protein		TpMuguga_01g00131	0.0332739	0.107637	0.309131	0.991837	0.00231337	0.00636609	0.363389	0.995918
hypothetical protein		TpMuguga_01g00132	0.02674	0.128888	0.207467	0.947047	0.00807832	0.0338793	0.238444	0.992532
hypothetical protein		TpMuguga_01g00133	0.0254486	0.0892373	0.285179	0.972973	0.000675524	0.00285851	0.23632	0.999181
hypothetical protein		TpMuguga_01g00135	0.00392286	0.110001	0.0356621	1	0	0.00982011	0	0.998457
Putative GTPase activating protein for Arf family protein		TpMuguga_01g00136	0.014138	0.116254	0.121613	0.996711	0	0.00678738	0	1
Inner membrane complex family protein		TpMuguga_01g00137	0	0.103288	0	1	0	0	NA	1
Ribosomal L32p family protein		TpMuguga_01g00138	0.0334102	0.0733569	0.455448	1	0	0	NA	1
SpoU rRNA Methylase family protein		TpMuguga_01g00139	0.0260754	0.130854	0.19927	1	0.00356783	0.0126133	0.282862	1
WD domain, G-beta repeat family protein		TpMuguga_01g00140	0.0011846	0.124614	0.00950613	1	0	0	NA	1
putative integral membrane protein		TpMuguga_01g00143	0.0180714	0.105285	0.171642	0.9	0.000689022	0.00241061	0.285829	1
putative integral membrane protein		TpMuguga_01g00144	0.00944813	0.0287016	0.329185	1	0.0066319	0.00827722	0.801223	0.997266
Histidyl-tRNA synthetase		TpMuguga_01g00145	0.008132	0.0726583	0.111921	1	0.00149898	0.00996723	0.150391	0.996822
Mitochondrial ribosomal death-associated protein 3 family protein		TpMuguga_01g00148	0.00173812	0.079202	0.0219455	1	0	0	NA	1
Protein kinase domain protein		TpMuguga_01g00149	0.0051974	0.0939231	0.0553367	1	0	0	NA	1
hypothetical protein		TpMuguga_01g00150	0.0108197	0.0873527	0.123862	1	0	0	NA	1
Insulinase (Peptidase family M16) family protein		TpMuguga_01g00151	0.00164587	0.064358	0.0255736	1	0.000548371	0	NA	1
Spc97 / Spc98 family protein		TpMuguga_01g00152	0.0270255	0.0542522	0.498146	0.998852	0	0	NA	1
hypothetical protein		TpMuguga_01g00153	0.013716	0.070629	0.194198	1	0	0	NA	1
hypothetical protein		TpMuguga_01g00154	0	0.0878195	0	1	0	0	NA	1
DNA repair helicase (rad3) family protein		TpMuguga_01g00155	0.00708179	0.026175	0.270556	0.542793	0.00527146	0.0238127	0.221372	0.999625
UBX domain protein		TpMuguga_01g00156	0.00124327	0.0571705	0.0217466	1	0.00165918	0.0375384	0.0441995	0.999022
ARID/BRIGHT DNA binding domain protein		TpMuguga_01g00157	0.00366391	0.0285477	0.128343	0.66744	0.00682489	0.0300006	0.227492	0.993813
Radial spoke head 10 homolog B2		TpMuguga_01g00158	0.00108992	0.0641122	0.0170002	1	0.00145384	0.0483064	0.0300962	0.988656
hypothetical protein		TpMuguga_01g00159	0.0063125	0.05786	0.1091	1	0.00209937	0.0379828	0.0552716	0.987179
U3 small nucleolar RNA-associated protein MPP10		TpMuguga_01g00160	0.00721506	0.0647885	0.111363	1	0.00674868	0.0384683	0.175435	0.98498
Serine--tRNA ligase		TpMuguga_01g00161	0.00656779	0.0801129	0.0819817	1	0.00339675	0.0667409	0.0508946	0.988055
putative integral membrane protein		TpMuguga_01g00162	0.00390499	0.0782979	0.0498735	1	0.00586705	0.0892525	0.0657353	0.979938
SRP19 family protein		TpMuguga_01g00163	0	0	NA	1	0	0.0417935	0	0.994872
MAC/Perforin domain protein		TpMuguga_01g00164	0.00320494	0.0397726	0.0805816	0.997464	0.00385694	0.0318298	0.121174	0.990105
putative integral membrane protein		TpMuguga_01g00165	0.0098591	0.0533031	0.184963	1	0.0087561	0.0311406	0.28118	0.982222
proline--tRNA ligase		TpMuguga_01g00166	0.00183842	0.0600561	0.0306118	1	0.000815917	0.0219183	0.0372255	0.993711
Probable translation initiation factor eIF-2B subunit epsilon		TpMuguga_01g00167	0.0141772	0.0797088	0.177862	1	0.010303	0.0465088	0.221528	1
hypothetical protein		TpMuguga_01g00168	0	0.0393103	0	1	0	0.0348394	0	1
Geranylgeranyl transferase type-2 subunit beta		TpMuguga_01g00171	0.0110112	0.0262199	0.419956	1	0.00397352	0.00988075	0.402147	0.992194
hypothetical protein		TpMuguga_01g00172	0	0.0104531	0	1	0	0.021054	0	0.99359
Adrenodoxin-like protein		TpMuguga_01g00173	0.0030896	0.0120485	0.256432	1	0	0	NA	1
hypothetical protein		TpMuguga_01g00174	0.0194726	0.022101	0.881071	1	0	0	NA	1
hypothetical protein		TpMuguga_01g00175	0.00786377	0.0119287	0.659232	1	0	0	NA	1
putative integral membrane protein		TpMuguga_01g00176	0	0.0238589	0	1	0	0	NA	1
AhpC/TSA family protein		TpMuguga_01g00177	0.00323451	0.0280932	0.115135	1	0	0	NA	1
hypothetical protein		TpMuguga_01g00178	0.0143374	0.0245074	0.585022	1	0.00145543	0.00123788	1.17574	1
hypothetical protein		TpMuguga_01g00179	0	0.00432278	0	0.550745	0	0	NA	0.999534
Ribosomal protein S11 family protein		TpMuguga_01g00180	0.00181433	0	NA	1	0	0	NA	1
Dip2/Utp12 family protein		TpMuguga_01g00181	0	0	NA	0.974194	0	0.0132747	0	0.995585
Glucose-induced degradation protein 8 homolog		TpMuguga_01g00182	0	0.050138	0	1	0	0.0378928	0	0.989116
Utp11 family protein		TpMuguga_01g00183	0.00538602	0.00702581	0.766605	1	0.00718103	0.0286774	0.250407	0.990028
tRNA intron endonuclease, catalytic C-terminal domain protein		TpMuguga_01g00184	0	0	NA	1	0	0.0111319	0	1
MutS domain V family protein		TpMuguga_01g00185	0.00381085	0.0386601	0.0985734	1	0.000691457	0.0203627	0.033957	0.997832
SRP72 RNA-binding domain protein		TpMuguga_01g00186	0.00236803	0.0687598	0.0344392	1	0	0.00156535	0	1
Proteasome subunit beta type-2-A		TpMuguga_01g00187	0.00198282	0.0786059	0.0252248	1	0	0.0357514	0	1
Tp6 - Prohibitin-2	YES	TpMuguga_01g00188	0	0.0604723	0	1	0	0	NA	1
N-acyl-phosphatidylethanolamine-hydrolyzing phospholipase D		TpMuguga_01g00189	0.00168114	0.0318181	0.052836	1	0	0	NA	1
10 kDa chaperonin		TpMuguga_01g00190	0.00440854	0.124964	0.0352786	0.99	0	0	NA	1
Peptidyl-prolyl cis-trans isomerase B		TpMuguga_01g00191	0	0.0515224	0	1	0	0	NA	1
Rpp14/Pop5 family protein		TpMuguga_01g00192	0.00957169	0.0328177	0.291662	1	0	0	NA	1
NAD binding domain of 6-phosphogluconate dehydrogenase		TpMuguga_01g00193	0.0134152	0.065298	0.205445	0.997886	0	0	NA	1
Actin family protein		TpMuguga_01g00194	0.000800107	0.0306307	0.0261211	1	0	0.00364189	0	1
putative integral membrane protein		TpMuguga_01g00195	0.00225961	0.0187901	0.120255	1	0.00100293	0.0125003	0.0802322	1
hypothetical protein		TpMuguga_01g00196	0.0165166	0.0609472	0.270998	0.364198	0	0	NA	1
50S ribosome-binding GTPase family protein		TpMuguga_01g00197	0.00768843	0.0379142	0.202785	1	0	0	NA	1
hypothetical protein		TpMuguga_01g00198	0.00805017	0.0617633	0.130339	1	0	0	NA	1
Ribosomal protein L13e		TpMuguga_01g00199	0.00210379	0.0509905	0.0412584	1	0	0	NA	1
Ribosomal protein S9/S16		TpMuguga_01g00200	0	0.0285749	0	1	0	0	NA	1
ATP synthase family protein		TpMuguga_01g00201	0.00271801	0.0497282	0.0546573	1	0	0	NA	1
WD domain, G-beta repeat family protein		TpMuguga_01g00202	0.00559034	0.0518763	0.107763	1	0.00159405	0.0138526	0.115072	1
putative integral membrane protein		TpMuguga_01g00206	0.0107834	0.0770441	0.139964	0.994778	0.0037738	0.0464747	0.0812012	1
hypothetical protein		TpMuguga_01g00207	0	0.0292245	0	1	0.00491369	0.0259415	0.189414	0.998051
hypothetical protein		TpMuguga_01g00208	0.00696061	0.0618199	0.112595	1	0.00347223	0.040642	0.0854345	1
Bromodomain protein		TpMuguga_01g00209	0.00189016	0.0437194	0.043234	1	0.00125896	0.0371488	0.0338897	0.995529
succinate dehydrogenase and fumarate reductase iron-sulfur protein		TpMuguga_01g00210	0	0.0923295	0	1	0.00402028	0.0605472	0.066399	0.997611
RF-1 domain protein		TpMuguga_01g00213	0.00777209	0.0892945	0.0870388	1	0	0.077235	0	1
p21-C-terminal region-binding family protein		TpMuguga_01g00214	0.0115749	0.0835086	0.138607	1	0.00769854	0.067747	0.113637	1
Calcineurin-like phosphoesterase		TpMuguga_01g00219	0.000897935	0.0858601	0.0104581	1	0.000598369	0.0438725	0.0136388	0.987179
hypothetical protein		TpMuguga_01g00220	0.00565774	0.0917952	0.0616343	1	0.00565774	0.0327027	0.173005	0.982571
TPR repeat family protein		TpMuguga_01g00221	0.017933	0.109096	0.164378	1	0.00704212	0.050624	0.139106	0.977011
Acyltransferase family protein		TpMuguga_01g00222	0.00142467	0.0516333	0.0275921	1	0.000949367	0.0288334	0.032926	0.992248
Methyltransferase-like protein 17 mitochondrial		TpMuguga_01g00223	0.00476381	0.0917172	0.0519402	1	0.00158521	0.0413491	0.0383372	0.985102
Putative peroxiredoxin YgaF		TpMuguga_01g00224	0.00214286	0.0466472	0.0459376	1	0	0.0101696	0	0.996667
DNA-directed RNA polymerase II subunit rpb7		TpMuguga_01g00225	0	0.118668	0	1	0	0.0122954	0	0.996212
hypothetical protein		TpMuguga_01g00226	0.00639663	0.0247956	0.257974	1	0	0.0332464	0	0.989899
Caltractin		TpMuguga_01g00227	0	0.0401434	0	1	0	0.0198031	0	0.99435
hypothetical protein		TpMuguga_01g00230	0.00218686	0.0500431	0.0436995	1	0	0.0251312	0	0.992464
DDB1- and CUL4-associated factor 13		TpMuguga_01g00231	0	0.0416774	0	0.5803	0.000605296	0.0180426	0.0335482	0.993576
hypothetical protein		TpMuguga_01g00232	0.00439079	0.025607	0.171468	0.994819	0	0	NA	1
RNA polymerase Rpb8 family protein		TpMuguga_01g00233	0	0.074662	0	1	0	0.0489399	0	0.984018
Dynein light chain 1, cytoplasmic		TpMuguga_01g00234	0	0	NA	1	0	0.0111319	0	0.996633
Eukaryotic translation initiation factor 3 subunit A		TpMuguga_01g00235	0.00341082	0.097315	0.0350493	1	0.00227216	0.047609	0.0477253	0.98556
Protein RRP5 homolog		TpMuguga_01g00236	0.00960063	0.0912366	0.105228	1	0.00806129	0.0787896	0.102314	0.969037
Protein RRP5 homolog		TpMuguga_01g00237	0.00536483	0.116198	0.0461696	1	0.00500502	0.0584672	0.0856038	0.982594
RNA-binding motif protein X-linked 2		TpMuguga_01g00238	0.0130218	0.0841723	0.154704	1	0.00777335	0.0638259	0.12179	0.972318
hypothetical protein		TpMuguga_01g00239	0.00767359	0.0666217	0.115182	1	0.00697193	0.041969	0.166121	0.978723
Zinc finger C-x8-C-x5-C-x3-H type (and similar) family protein		TpMuguga_01g00240	0	0.025581	0	1	0	0.0194107	0	0.99374
T-complex protein 1, delta subunit		TpMuguga_01g00241	0.000810045	0.0943806	0.00858274	1	0.000540078	0.057527	0.00938826	0.980576
Utp21 specific WD40 associated putative domain protein		TpMuguga_01g00242	0.0114071	0.091238	0.125025	1	0.00606493	0.0729415	0.0831479	0.970735
CPSF A subunit region family protein		TpMuguga_01g00243	0.00482842	0.0647846	0.0745303	1	0.0039739	0.03756	0.105801	0.983389
cyclophilin-1		TpMuguga_01g00244	0.00374767	0.0135444	0.276695	1	0.00249558	0.0367186	0.0679651	0.98538
mRNA capping enzyme, beta chain family protein		TpMuguga_01g00245	0.00203355	0.0764506	0.0265996	1	0.00339405	0.0551826	0.0615059	0.980159
hypothetical protein		TpMuguga_01g00246	0.00436153	0.0752075	0.0579934	1	0.00387464	0.0804142	0.0481835	0.982788
Diacylglycerol O-acyltransferase 1		TpMuguga_01g00247	0	0.0472597	0	1	0	0.0637241	0	0.990809
tRNAHis guanylyltransferase		TpMuguga_01g00248	0.0116734	0.0361516	0.322901	1	0.0100618	0.0602205	0.167083	0.982571
hypothetical protein		TpMuguga_01g00249	0.0108776	0.0986494	0.110266	1	0.0172064	0.0677947	0.253802	0.975086
Concanavalin A-like lectin/glucanases superfamily protein		TpMuguga_01g00250	0.00530767	0.0736651	0.0720513	1	0.00471607	0.0467831	0.100807	0.982505
hypothetical protein		TpMuguga_01g00251	0.00890548	0.0428076	0.208035	1	0.00567878	0.0340086	0.16698	0.98951
ABC transporter family protein		TpMuguga_01g00252	0.0113022	0.058211	0.194158	1	0.00751484	0.0416102	0.180601	0.984053
putative integral membrane protein		TpMuguga_01g00253	0.00517466	0.0382858	0.135159	1	0.0121209	0.0318943	0.380032	0.991919
hypothetical protein		TpMuguga_01g00254	0.0299952	0.0451264	0.664693	1	0.025394	0.0570965	0.444756	0.968835
hypothetical protein		TpMuguga_01g00255	0.0346025	0.0959774	0.360528	1	0.0447861	0.14161	0.316264	0.940952
hypothetical protein		TpMuguga_01g00256	0.0789962	0.233933	0.337688	0.479705	0.125908	0.249849	0.503937	0.876379
hypothetical protein		TpMuguga_01g00257	0.0840248	0.266079	0.315789	0.375	0.0629944	0.285825	0.220395	0.999446
hypothetical protein		TpMuguga_01g00258	0.00932479	0.047825	0.194977	1	0.00168967	0.0286369	0.0590031	1
hypothetical protein		TpMuguga_01g00261	0.0101496	0.0871596	0.116448	1	0.00449524	0.0519893	0.0864646	1
dihydrolipoyllysine-residue succinyltransferase, E2 component of oxoglutarate dehydrogenase (succinyl-transferring) complex		TpMuguga_01g00262	0.00380893	0.0486921	0.0782248	1	0.00253754	0.040885	0.0620652	1
MATH domain protein		TpMuguga_01g00263	0.00187696	0.115613	0.0162348	1	0.00145966	0.074561	0.0195768	0.985654
Eukaryotic glutathione synthase, ATP binding domain protein		TpMuguga_01g00264	0.0141181	0.113738	0.124127	1	0.0374338	0.126931	0.294915	0.970899
Eukaryotic glutathione synthase, ATP binding domain protein		TpMuguga_01g00265	0.0159094	0.114389	0.139082	1	0.0565803	0.302797	0.186859	0.95913
hypothetical protein		TpMuguga_01g00266	0.00829202	0.0574093	0.144437	1	0.00739995	0.0408898	0.180973	0.981942
Prefoldin subunit family protein		TpMuguga_01g00267	0	0.0538348	0	1	0	0.0354769	0	0.991379
hypothetical protein		TpMuguga_01g00268	0.0179327	0.05786	0.309933	0.907692	0.00712172	0.0479014	0.148675	0.977401
tRNA-dihydrouridine(16/17) synthase [NAD(P)(+)]		TpMuguga_01g00269	0.00385192	0.105529	0.036501	1	0.00600303	0.0903968	0.0664076	0.976626
hypothetical protein		TpMuguga_01g00270	0.00706164	0.0840693	0.083998	1	0.0157314	0.0819043	0.19207	0.97963
hypothetical protein		TpMuguga_01g00271	0.00860082	0.0514875	0.167047	1	0.00882894	0.0750165	0.117693	0.980021
Kinase binding protein CGI-121 family protein		TpMuguga_01g00272	0.00397879	0.0728728	0.0545991	1	0.0133431	0.083237	0.160303	0.976852
Translationally-controlled tumor protein homolog		TpMuguga_01g00276	0	0.0186635	0	1	0	0.0123906	0	0.996169
MYND finger family protein		TpMuguga_01g00277	0	0.0462192	0	0.996124	0.00215944	0.0350685	0.0615778	0.98708
Elongation factor Tu GTP binding domain		TpMuguga_01g00278	0.000962773	0.042615	0.0225923	0.543558	0.00191755	0.0424642	0.0451568	0.98427
Developmentally-regulated GTP-binding protein 1		TpMuguga_01g00279	0	0.0639592	0	1	0	0.0566223	0	0.984559
hypothetical protein		TpMuguga_01g00280	0.00342466	0.0403685	0.0848351	1	0.0045697	0.0543224	0.0841219	0.98645
N-lysine methyltransferase SETD8-A		TpMuguga_01g00281	0.00398738	0.0734782	0.0542662	0.99645	0.00365571	0.0719325	0.0508214	0.984165
hypothetical protein		TpMuguga_01g00282	0.00740518	0.0225299	0.328683	1	0.00739834	0.0200556	0.368892	0.989676
Importin subunit beta-3		TpMuguga_01g00283	0.0015541	0.0664374	0.023392	1	0.000517811	0.0553815	0.00934989	0.986364
hypothetical protein		TpMuguga_01g00284	0.00840452	0.044387	0.189347	1	0.0102319	0.0556828	0.183753	0.985984
RNA recognition motif. (a.k.a. RRM, RBD, or RNP domain) family protein		TpMuguga_01g00285	0.00192802	0.0564783	0.0341374	1	0.0012848	0.0592768	0.0216745	0.987654
RecF/RecN/SMC N terminal domain protein		TpMuguga_01g00286	0.00413159	0.0508346	0.081275	1	0.00349399	0.0330947	0.105575	0.987654
Ubiquitin-fold modifier 1		TpMuguga_01g00287	0	0.0307735	0	1	0	0.0101182	0	1
hypothetical protein		TpMuguga_01g00288	0.0216835	0.062477	0.347064	1	0.0174473	0.0549249	0.317658	0.997907
hypothetical protein		TpMuguga_01g00289	0.01221	0.0388976	0.313901	0.5742	0.0113309	0.0501723	0.22584	0.976954
ATPase family associated with various cellular activities (AAA)		TpMuguga_01g00290	0	0.0496364	0	1	0	0.00494847	0	1
hypothetical protein		TpMuguga_01g00291	0.00973645	0.048997	0.198715	0.416474	0.0107591	0.061817	0.174047	0.992302
hydroxyacylglutathione hydrolase		TpMuguga_01g00292	0.00129674	0.0648783	0.0199872	1	0.0025946	0.0393251	0.0659782	0.987768
60S ribosomal protein L38		TpMuguga_01g00293	0	0.0408264	0	1	0	0	NA	1
60S acidic ribosomal protein P0		TpMuguga_01g00294	0.00807364	0.153727	0.0525192	0.996894	0.00356858	0.0574635	0.0621017	0.990683
hypothetical protein		TpMuguga_01g00297	0.00454088	0.0799938	0.0567654	1	0.00201478	0.0482094	0.0417922	0.992806
hypothetical protein		TpMuguga_01g00298	0.00984697	0.067971	0.14487	1	0.00655026	0.0445816	0.146928	0.989975
E3 ubiquitin-protein ligase CHIP		TpMuguga_01g00301	0	0.054669	0	0.528125	0	0.0277332	0	1
NAD-dependent glycerol-3-phosphate dehydrogenase C-terminus		TpMuguga_01g00302	0.00362538	0.104636	0.0346477	1	0.000803805	0.0318619	0.0252278	0.994366
Protein kinase domain protein		TpMuguga_01g00303	0.0199274	0.124614	0.159912	0.971142	0.0123224	0.04459	0.276349	0.992434
Rieske domain-containing protein		TpMuguga_01g00304	0	0.144736	0	1	0	0.00733502	0	0.997717
hypothetical protein		TpMuguga_01g00305	0	0.126738	0	1	0	0.0360908	0	0.993548
Exosome component EXOSC1/CSL4 family protein		TpMuguga_01g00308	0.0123714	0.116478	0.106212	0.98324	0.00484426	0.0390112	0.124176	0.988827
Pre-rRNA-processing protein esf-2		TpMuguga_01g00309	0.0523417	0.0970866	0.539124	1	0.00515466	0.0104214	0.494623	0.997942
ELM2 domain protein		TpMuguga_01g00312	0.0850412	0.188029	0.452277	1	0.00197694	0.00845079	0.233935	1
putative integral membrane protein		TpMuguga_01g00313	0.0150005	0.0632303	0.237236	0.938224	0.00329064	0.0328611	0.100138	1
Eukaryotic translation initiation factor 3 subunit G-A		TpMuguga_01g00314	0.00470836	0.142479	0.033046	1	0.00209059	0.0733938	0.0284846	0.981273
Ubiquitin family protein		TpMuguga_01g00315	0.0361391	0.125421	0.288143	0.99162	0.0305256	0.0375765	0.812358	0.978404
Ubiquitin carboxyl-terminal hydrolase family protein		TpMuguga_01g00316	0.0140897	0.112202	0.125575	0.990826	0.00390679	0.0388232	0.10063	0.988641
Ribosomal protein L10 family protein		TpMuguga_01g00317	0.0104989	0.147845	0.0710125	1	0.00347592	0.0863387	0.0402591	0.984973
11E - glutaredoxin	YES	TpMuguga_01g00320	0.00276498	0.0439686	0.0628853	1	0.00184389	0.0215842	0.0854275	1
hypothetical protein		TpMuguga_01g00321	0.0523066	0.127735	0.409493	0.55	0.0235055	0.089526	0.262556	0.962589
putative integral membrane protein		TpMuguga_01g00322	0.0215842	0.0845966	0.255143	1	0.0023664	0.0747995	0.0316366	0.985994
putative integral membrane protein		TpMuguga_01g00323	0	0.0682288	0	1	0.00225946	0	NA	1
Tubulin/FtsZ family, GTPase domain protein		TpMuguga_01g00324	0	0.0357636	0	1	0	0.0164777	0	0.996977
hypothetical protein		TpMuguga_01g00325	0.0198293	0.135624	0.146208	0.731113	0.00342922	0.0289124	0.118607	0.993186
emp24/gp25L/p24 family/GOLD family protein		TpMuguga_01g00326	0	0.0735556	0	1	0	0.00426744	0	1
hypothetical protein		TpMuguga_01g00327	0.0122728	0.105865	0.115929	0.973277	0.000525688	0.0104205	0.0504476	0.996387
hypothetical protein		TpMuguga_01g00329	0.00665029	0.0332046	0.200282	1	0.000982238	0	NA	1
TLP18.3, Psb32 and MOLO-1 founding proteins of phosphatase family protein		TpMuguga_01g00330	0.0069951	0.0268786	0.260248	1	0	0.0223314	0	1
RNA-binding protein NOB1		TpMuguga_01g00331	0.00475909	0.0670588	0.0709689	0.997222	0.00078937	0.00284226	0.277726	0.998148
Transport protein particle (TRAPP) component		TpMuguga_01g00332	0.00227273	0.0274421	0.0828191	1	0	0	NA	1
hypothetical protein		TpMuguga_01g00333	0.0112047	0.174235	0.0643078	1	0	0	NA	1
hypothetical protein		TpMuguga_01g00334	0.00414151	0.040877	0.101316	1	0	0	NA	1
Elongation factor Tu GTP binding domain		TpMuguga_01g00335	0	0.0467858	0	1	0	0.0065147	0	1
hypothetical protein		TpMuguga_01g00336	0.0165634	0.0575676	0.287721	0.999493	0.0100336	0.0257819	0.389174	0.999071
hypothetical protein		TpMuguga_01g00337	0.02315	0.0762561	0.303582	1	0.00762008	0.0185195	0.411463	1
TB2/DP1, HVA22 family protein		TpMuguga_01g00338	0.00658621	0.068915	0.09557	1	0	0.0281459	0	1
hypothetical protein		TpMuguga_01g00339	0.0030722	0.0786747	0.0390494	1	0.00204621	0.0515778	0.0396723	1
Peptidyl-prolyl cis-trans isomerase E		TpMuguga_01g00340	0.00486225	0.0870541	0.0558532	1	0	0.0568993	0	0.996078
DHHC palmitoyltransferase family protein		TpMuguga_01g00341	0.00621765	0.0580935	0.107028	1	0.00414151	0.0381438	0.108576	1
hypothetical protein		TpMuguga_01g00342	0.0254487	0.0625574	0.406805	1	0.00882679	0.0187788	0.470041	0.999809
Conserved hypothetical protein 95 family protein		TpMuguga_01g00343	0.00373833	0.083058	0.0450086	1	0	0.00328915	0	1
Zinc finger protein ZPR1		TpMuguga_01g00344	0.00609605	0.098072	0.0621589	1	0.00101334	0.00203943	0.496875	1
CCR4-NOT transcription complex subunit 4		TpMuguga_01g00345	0.00562026	0.071039	0.0791151	1	0.00696278	0.0489516	0.142238	1
hypothetical protein		TpMuguga_01g00346	0.0146092	0.0712702	0.204983	0.99505	0.00755167	0.0556896	0.135603	0.999175
SBDS protein C-terminal domain		TpMuguga_01g00347	0.00314796	0.0474979	0.0662758	1	0.00209644	0.0401626	0.0521988	1
Inhibitor of growth proteins N-terminal histone-binding family protein		TpMuguga_01g00348	0.00834037	0.106373	0.0784071	1	0.00332964	0.0739515	0.0450246	1
RAP domain protein		TpMuguga_01g00349	0.0185768	0.067788	0.274042	1	0.00716057	0.0403637	0.177401	1
hypothetical protein		TpMuguga_01g00350	0.0113032	0.0755884	0.149536	0.630372	0.00208829	0.0554662	0.0376499	1
Ribosomal protein S13/S18		TpMuguga_01g00351	0	0.00940451	0	1	0	0.0189284	0	1
60S ribosomal protein L11-1		TpMuguga_01g00352	0	0.0276955	0	1	0	0	NA	1
putative integral membrane protein		TpMuguga_01g00355	0.0054103	0.0494296	0.109455	1	0.0045079	0.046927	0.0960621	1
Actin family protein		TpMuguga_01g00356	0.00599254	0.0655065	0.0914801	1	0.00549339	0.0487596	0.112663	1
hypothetical protein		TpMuguga_01g00357	0	0.0983224	0	1	0	0.0349306	0	1
WD domain, G-beta repeat family protein		TpMuguga_01g00358	0.00976878	0.0607209	0.16088	1	0.00581166	0.0412979	0.140725	1
Protein kinase domain protein		TpMuguga_01g00359	0.00329743	0.0825575	0.0399411	1	0.00263824	0.0469493	0.0561933	1
RAP domain protein		TpMuguga_01g00362	0.0133041	0.0736377	0.18067	1	0.00275268	0.00854558	0.322117	1
GMP reductase		TpMuguga_01g00363	0.00130947	0.0575362	0.0227591	1	0.00349702	0.0314182	0.111306	1
Metallopeptidase family M24		TpMuguga_01g00364	0.00112952	0.0626997	0.0180147	1	0.0022606	0.0333202	0.0678447	0.991319
putative integral membrane protein		TpMuguga_01g00365	0.00575957	0.0479311	0.120163	1	0.00191449	0.00345026	0.554881	0.996633
Rad4 beta-hairpin domain 1 family protein		TpMuguga_01g00366	0.00892773	0.0618353	0.144379	0.995441	0.00464496	0.0370438	0.125391	0.984272
hypothetical protein		TpMuguga_01g00367	0.0427961	0.146077	0.292969	0.972678	0.0501163	0.159656	0.313901	0.924074
Putative RNA methyltransferase family protein		TpMuguga_01g00368	0.00530131	0.0866138	0.0612063	1	0.0017635	0.037697	0.046781	0.989085
Ribosomal protein L13 family protein		TpMuguga_01g00369	0.00722245	0.0757742	0.0953154	1	0.00390073	0.0616376	0.0632849	0.980636
hypothetical protein		TpMuguga_01g00370	0.00492855	0.0376386	0.130944	1	0.00524551	0.0447063	0.117333	0.987362
Protein transport protein Sec24A		TpMuguga_01g00373	0.00244549	0.0608492	0.0401893	1	0.00217264	0.041066	0.0529062	0.986072
DEAD/DEAH box helicase family protein		TpMuguga_01g00374	0.00757582	0.0515778	0.146881	1	0.00870226	0.0471928	0.184398	0.988779
hypothetical protein		TpMuguga_01g00375	0.00272976	0.00996692	0.273882	1	0.00181791	0.0201017	0.0904355	1
Probable small nuclear ribonucleoprotein F		TpMuguga_01g00376	0	0.0694137	0	1	0	0.0455548	0	1
Putative methyltransferase family protein		TpMuguga_01g00377	0.00920728	0.0248986	0.369792	1	0.0051038	0.0333157	0.153195	1
hypothetical protein		TpMuguga_01g00378	0.052797	0.0487977	1.08196	1	0.0464264	0.0427704	1.08548	0.995833
hypothetical protein		TpMuguga_01g00379	0	0.015152	0	1	0	0.00501674	0	1
hypothetical protein		TpMuguga_01g00380	0.027183	0.0786747	0.345512	0.321008	0.0287714	0.0391399	0.73509	0.992424
Deoxyuridine 5'-triphosphate nucleotidohydrolase		TpMuguga_01g00381	0	0.0714826	0	1	0	0.0400763	0	1
hypothetical protein		TpMuguga_01g00382	0.00433841	0.02713	0.159912	1	0.00330096	0.0356389	0.0926224	0.988183
hypothetical protein		TpMuguga_01g00385	0.0252762	0.0834192	0.303002	1	0.0117808	0.0351578	0.335083	1
DNA polymerase family A family protein		TpMuguga_01g00386	0.00403578	0.0709553	0.0568778	1	0.00411578	0.0434118	0.094808	0.995337
ATP synthase F1, beta subunit		TpMuguga_01g00389	0.00372394	0.0860317	0.0432857	1	0.000990876	0.0563168	0.0175947	0.999429
Serine hydroxymethyltransferase 3, chloroplastic		TpMuguga_01g00390	0.00427169	0.0332548	0.128453	1	0	0	NA	1
TFIIS helical bundle-like domain protein		TpMuguga_01g00391	0.00448863	0.0353978	0.126805	0.979442	0.000422075	0	NA	0.999505
putative integral membrane protein		TpMuguga_01g00392	0.00975624	0.0703091	0.138762	0.996124	0.00106857	0	NA	1
Ribosomal protein L35 family protein		TpMuguga_01g00393	0.00863733	0.060233	0.143399	1	0	0.00647952	0	1
WD domain G-beta repeat		TpMuguga_01g00394	0.0062218	0.0764329	0.0814021	1	0	0	NA	1
Charged multivesicular body protein 1a		TpMuguga_01g00395	0.00433998	0.0561885	0.0772396	1	0	0	NA	1
DIS3-like exonuclease 1		TpMuguga_01g00396	0.00631624	0.0740954	0.0852447	0.983471	0	0	NA	1
aminopeptidase N		TpMuguga_01g00397	0.00208189	0.060382	0.0344786	1	0.000276906	0.0112803	0.0245477	1
Exosome complex component ski6		TpMuguga_01g00398	0.00166436	0.0691589	0.0240657	1	0.00110885	0.0203127	0.0545892	1
Acidic leucine-rich nuclear phosphoprotein 32-related protein		TpMuguga_01g00399	0.00456854	0.043311	0.105482	1	0.0030426	0.0327697	0.0928479	1
WW domain binding protein 11 family protein		TpMuguga_01g00400	0.0171886	0.116854	0.147095	0.996656	0.0103686	0.071866	0.144276	1
hypothetical protein		TpMuguga_01g00401	0.000834492	0.0626738	0.0133149	1	0.000554913	0.0345198	0.0160752	1
hypothetical protein		TpMuguga_01g00402	0	0.0631953	0	1	0	0.0273379	0	1
Major Facilitator Superfamily protein		TpMuguga_01g00403	0.00145968	0.0468257	0.0311726	1	0.0014595	0.0290505	0.05024	1
hypothetical protein		TpMuguga_01g00404	0.0191819	0.0642368	0.298612	1	0.0119263	0.0422762	0.282105	1
Asparagine synthase family protein		TpMuguga_01g00405	0.0160361	0.0552562	0.290213	1	0.00859501	0.0392256	0.219118	0.997856
hypothetical protein		TpMuguga_01g00408	0.0242121	0.0904339	0.267732	0.980756	0	0	NA	1
hypothetical protein		TpMuguga_01g00409	0.00364373	0.0616182	0.059134	1	0	0	NA	1
hypothetical protein		TpMuguga_01g00410	0	0.0283052	0	1	0	0	NA	1
60S ribosomal protein L9-1		TpMuguga_01g00413	0.00453174	0.0656156	0.0690649	1	0.00302039	0.0052402	0.576389	0.994737
Ribosomal protein S15 family protein		TpMuguga_01g00414	0	0.0543716	0	0.481848	0	0	NA	1
putative integral membrane protein		TpMuguga_01g00420	0.00723769	0.0289891	0.249669	0.0567854	0.00352296	0.0103086	0.341751	1
RWD domain protein		TpMuguga_01g00421	0.00578818	0.0602779	0.096025	1	0.00192323	0.0137428	0.139945	1
RF-1 domain protein		TpMuguga_01g00422	0.00607783	0.0288497	0.210672	1	0.0056711	0.0126853	0.447061	1
Ubiquitin-fold modifier-conjugating enzyme 1 family protein		TpMuguga_01g00425	0	0.127969	0	1	0	0.0333018	0	1
hypothetical protein		TpMuguga_01g00426	0.00988107	0.0623588	0.158455	1	0.00403702	0.0410295	0.098393	1
MIF4G like family protein		TpMuguga_01g00430	0.00560066	0.100583	0.0556817	1	0.00401732	0.0607928	0.0660823	1
hypothetical protein		TpMuguga_01g00431	0.00538188	0.0506522	0.106252	1	0.00409383	0.0399394	0.102501	1
Leucine-rich repeat family protein		TpMuguga_01g00432	0.00372209	0.012346	0.301483	1	0.00247934	0.0248986	0.0995777	1
GCC2 and GCC3 family protein		TpMuguga_01g00433	0.00384936	0.0473027	0.081377	1	0.00271453	0.0355345	0.0763912	1
hypothetical protein		TpMuguga_01g00434	0.00817002	0.044991	0.181592	0.996114	0.00576406	0.0296701	0.194272	1
hypothetical protein		TpMuguga_01g00435	0.00360578	0.0484039	0.0744935	1	0.00480578	0.010545	0.455741	1
hypothetical protein		TpMuguga_01g00436	0.00809724	0.0120727	0.670707	1	0.00179105	0.00804297	0.222685	1
GCC2 and GCC3 family protein		TpMuguga_01g00437	0.00796468	0.0440948	0.180626	1	0.00207465	0.0118136	0.175616	1
hypothetical protein		TpMuguga_01g00438	0.0317374	0.0672937	0.471625	0.991707	0.00231884	0.0052877	0.438535	1
RNA polymerase III transcription factor (TF)IIIC subunit family protein		TpMuguga_01g00439	0.0021846	0.0595157	0.0367063	1	0	0	NA	1
Folylpolyglutamate synthase		TpMuguga_01g00440	0.0104333	0.128047	0.08148	1	0	0	NA	1
hypothetical protein		TpMuguga_01g00443	0.0141165	0.13904	0.101528	1	0.00894198	0.0181387	0.492977	1
putative blood-stage antigen		TpMuguga_01g00444	0.012046	0.0697598	0.172679	0.997151	0.00636609	0.0454439	0.140087	0.981956
IPP transferase		TpMuguga_01g00445	0	0.252354	0	0.0190217	0.0112551	0.0344103	0.327086	0.988225
MutS domain V family protein		TpMuguga_01g00456	0.00536579	0.109011	0.0492225	1	0.00196335	0.0443613	0.0442582	0.983987
DNL-type zinc finger protein		TpMuguga_01g00459	0.0126	0.0420425	0.299698	1	0.00501884	0.0206554	0.24298	0.987952
tRNA synthetase class II core domain (G H P S and T)		TpMuguga_01g00460	0	0.127424	0	0.0708571	0.00592157	0.0201693	0.293594	0.986559
Cytokine-induced anti-apoptosis inhibitor 1, Fe-S biogenesis family protein		TpMuguga_01g00461	0.0563457	0.07028	0.801732	1	0.017588	0.0192627	0.913059	0.973376
hypothetical protein		TpMuguga_01g00462	NA	NA	NA	NA	0.00416957	0.00568077	0.73398	0.99332
hypothetical protein		TpMuguga_01g00463	0.00931689	0.0517447	0.180055	0.130435	0.00513211	0.00491201	1.04481	0.992392
hypothetical protein		TpMuguga_01g00464	0.00753281	0.0186612	0.403661	0.944528	0.00515696	0.0132888	0.388068	0.990505
Histone acetyltransferase GCN5		TpMuguga_01g00465	0.000671366	0.0483423	0.0138878	1	0	0.0233677	0	0.992616
Protein dopey-2		TpMuguga_01g00466	0.0147464	0.109889	0.134193	0.284982	0.00258838	0.0178857	0.144717	0.991396
Inner membrane complex family protein		TpMuguga_01g00467	0.02119	0.0951309	0.222746	1	0.00716851	0.0310785	0.230658	0.982157
hypothetical protein		TpMuguga_01g00468	0.00601929	0.0803443	0.0749187	0.517088	0.00329562	0.0612585	0.0537986	0.977147
Bifunctional thioredoxin reductase/thioredoxin		TpMuguga_01g00471	0.0102478	0.0748071	0.13699	1	0.00112634	0.0174426	0.0645738	0.993307
hypothetical protein		TpMuguga_01g00472	0	0.13319	0	0.977528	0	0	NA	1
hypothetical protein		TpMuguga_01g00473	0.0112897	0.0743182	0.151911	1	0.00349157	0.0211079	0.165415	0.989362
hypothetical protein		TpMuguga_01g00474	0.00509297	0.112238	0.0453766	1	0.0025932	0.0440203	0.0589091	0.983488
PITH domain protein		TpMuguga_01g00475	0	0.0540775	0	1	0.00163979	0.0116848	0.140336	0.994253
aspartate carbamoyltransferase		TpMuguga_01g00476	0.00461185	0.0851115	0.054186	1	0.000766969	0.00255537	0.30014	0.998232
hypothetical protein		TpMuguga_01g00477	0.00882363	0.0698178	0.126381	1	0	0	NA	1
FHA domain protein		TpMuguga_01g00478	0.00703405	0.0938397	0.0749581	1	0.00035822	0.0238352	0.015029	0.991993
Hsp70 family protein		TpMuguga_01g00479	0.0068005	0.111108	0.0612059	0.991604	0	0	NA	1
Aminomethyltransferase folate-binding domain protein		TpMuguga_01g00480	0.0296613	0.111854	0.265178	1	0.0175842	0.0784144	0.224247	0.956245
hypothetical protein		TpMuguga_01g00481	0	0	NA	0.821429	0	0	NA	1
putative integral membrane protein		TpMuguga_01g00482	0.0354542	0.127557	0.277948	0.99696	0.00639299	0.0279341	0.22886	0.983756
WD domain, G-beta repeat family protein		TpMuguga_01g00483	0.00318514	0.143852	0.0221417	1	0.000529848	0	NA	0.99937
N-terminal region of Chorein, a TM vesicle-mediated sorter family protein		TpMuguga_01g00484	0.00709003	0.0758885	0.0934269	1	0.00043209	0.00129742	0.333038	0.999085
Kelch motif family protein		TpMuguga_01g00488	0.000731707	0.0600893	0.012177	1	0	0.0073485	0	0.997689
UDP-N-acetylglucosamine pyrophosphorylase		TpMuguga_01g00489	0.0138021	0.0975733	0.141454	1	0.0061038	0.0395262	0.154424	0.980896
putative integral membrane protein		TpMuguga_01g00490	0.0133897	0.0538774	0.248521	1	0	0	NA	1
hypothetical protein		TpMuguga_01g00493	0.0117084	0.0460593	0.254203	1	0.00477994	0.0138893	0.344146	0.990071
hypothetical protein		TpMuguga_01g00494	0.0168357	0.0575687	0.292446	0.965753	0.000390345	0	NA	0.999543
Phosphoenolpyruvate carboxykinase family protein		TpMuguga_01g00495	0.00298508	0.0463667	0.0643798	1	0	0	NA	1
Exosome complex exonuclease RRP44		TpMuguga_01g00496	0.00674212	0.090188	0.0747563	1	0	0	NA	1
RNA recognition motif. (a.k.a. RRM, RBD, or RNP domain) family protein		TpMuguga_01g00497	0.000778715	0.0461447	0.0168755	1	0	0	NA	1
Protein angel homolog 2		TpMuguga_01g00498	0.00907361	0.0782149	0.116009	1	0	0	NA	1
putative integral membrane protein		TpMuguga_01g00499	0.00312135	0.0756221	0.0412756	1	0	0	NA	1
Myosin-A		TpMuguga_01g00500	0.000517108	0.118681	0.00435711	1	0	0	NA	1
hypothetical protein		TpMuguga_01g00501	0.00928804	0.0174935	0.530942	1	0	0	NA	1
40S ribosomal protein S13-1		TpMuguga_01g00502	0	0.0100336	0	1	0	0	NA	1
Putative riboflavin kinase		TpMuguga_01g00503	0.0257495	0.0888832	0.289701	1	0	0	NA	1
Peptidyl-prolyl cis-trans isomerase FKBP62		TpMuguga_01g00504	0.00526883	0.08551	0.0616165	1	0	0	NA	1
ribosomal protein S12		TpMuguga_01g00505	0.00776404	0.12601	0.0616146	1	0	0	NA	1
emp24/gp25L/p24 family/GOLD family protein		TpMuguga_01g00506	0	1.20708	0	0.0175439	0	0	NA	1
DNA replication licensing factor MCM3		TpMuguga_01g00507	0.002537	0.107151	0.0236768	1	0	0	NA	1
Ubiquitin-conjugating enzyme E2 35		TpMuguga_01g00508	0	0.0300541	0	1	0	0	NA	1
putative integral membrane protein		TpMuguga_01g00509	0.00770272	0.054038	0.142543	1	0	0	NA	1
hypothetical protein		TpMuguga_01g00511	0.00957926	0.0726452	0.131864	0.998348	0	0	NA	1
putative integral membrane protein		TpMuguga_01g00512	0.00594357	0.0410359	0.144838	1	0	0	NA	1
hypothetical protein		TpMuguga_01g00513	0	0.0743387	0	1	0	0	NA	1
Ankyrin repeats (3 copies) family protein		TpMuguga_01g00514	0.0117206	0.078977	0.148406	0.998039	0	0	NA	1
Peptidase family M3 family protein		TpMuguga_01g00515	0.0214452	0.138951	0.154336	1	0	0	NA	1
Transketolase pyrimidine binding domain		TpMuguga_01g00516	0.010433	0.0987491	0.105652	1	0	0	NA	1
Putative zinc finger motif, C2HC5-type family protein		TpMuguga_01g00517	0.00448767	0.0698178	0.0642769	1	0	0	NA	1
tRNA synthetases class I (W and Y)		TpMuguga_01g00518	0.00145419	0.0843913	0.0172316	1	0	0.0073688	0	1
Long-chain-fatty-acid--CoA ligase 5		TpMuguga_01g00520	0.00318844	0.0793055	0.0402045	1	0.000848746	0.00611079	0.138893	1
Aminomethyltransferase folate-binding domain protein		TpMuguga_01g00521	0.00834004	0.0669398	0.12459	1	0	0.00659707	0	0.99809
putative integral membrane protein		TpMuguga_01g00522	0.00520083	0.043626	0.119214	1	0	0.0121954	0	1
hypothetical protein		TpMuguga_01g00523	0.00577852	0.0818656	0.0705855	1	0.0025613	0.0288007	0.088932	0.996983
putative integral membrane protein		TpMuguga_01g00524	0.006135	0	NA	1	0.00408442	0.0145283	0.281136	0.995238
hypothetical protein		TpMuguga_01g00525	0.0374061	0.207111	0.180609	0.996154	0	0.0139539	0	0.997436
Snare region anchored in the vesicle membrane C-terminus family protein		TpMuguga_01g00526	0	0.0621312	0	1	0	0.0728532	0	0.990868
NAD-dependent protein deacetylase Sir2B		TpMuguga_01g00527	0.0116039	0.0961768	0.120652	0.983368	0.00436348	0.0295811	0.147509	0.993034
Zinc-finger of the MIZ type in Nse subunit family protein		TpMuguga_01g00528	0.00744654	0.0749583	0.0993424	0.995516	0.00369857	0.0212934	0.173695	0.992526
Elongation factor 2		TpMuguga_01g00529	0	0.0807867	0	0.998801	0	0.0370045	0	0.994798
cwf21 domain protein		TpMuguga_01g00530	0.00290417	0.0851115	0.0341219	0.479513	0.0206206	0.083419	0.247194	0.974359
hypothetical protein		TpMuguga_01g00531	0	0.0150759	0	1	0.00155199	0.0150759	0.102945	0.994681
putative integral membrane protein		TpMuguga_01g00532	0.0214402	0.0942662	0.227444	0.960656	0.0139264	0.0678014	0.2054	0.977933
hypothetical protein		TpMuguga_01g00533	0.0229544	0.096412	0.238086	0.965328	0.0117049	0.0629872	0.185829	0.979604
Inhibitor of apoptosis-promoting Bax1 family protein		TpMuguga_01g00534	0.00449552	0.0305127	0.147333	1	0.00300614	0.0271212	0.110841	0.997709
Inhibitor of apoptosis-promoting Bax1 family protein		TpMuguga_01g00535	0	0.0458596	0	1	0.00230803	0.0149282	0.154609	0.99473
Putative tRNA pseudouridine synthase Pus10		TpMuguga_01g00536	0.0230041	0.125478	0.183331	0.961228	0.0160106	0.0566449	0.282648	0.992287
hypothetical protein		TpMuguga_01g00537	0.0147788	0.108623	0.136056	1	0.0126137	0.046797	0.269541	0.991625
hypothetical protein		TpMuguga_01g00538	0.0273095	0.10643	0.256596	0.976931	0.0118679	0.0416518	0.284931	0.986882
hypothetical protein		TpMuguga_01g00539	0.120018	0.23818	0.503895	0.771539	0.0170205	0.0341764	0.49802	0.991647
hypothetical protein		TpMuguga_01g00540	0.0396639	0.0908163	0.436749	0.48	0.0212354	0.058668	0.361959	0.994545
hypothetical protein		TpMuguga_01g00541	0.00762395	0.135707	0.0561794	0.247619	0.00719149	0.0452964	0.158765	0.990431
GLE1-like family protein		TpMuguga_01g00542	0.0277696	0.114874	0.24174	0.922124	0.0220138	0.0698291	0.315253	0.966958
Transcription elongation factor SPT4 domain protein		TpMuguga_01g00543	0.00296736	0.0868739	0.0341571	1	0	0.118634	0	0.98818
Oligonucleotide/oligosaccharide-binding (OB)-fold family protein		TpMuguga_01g00544	0.032787	0.11413	0.287277	0.508656	0.00400552	0.042277	0.0947448	0.988604
WD domain, G-beta repeat family protein		TpMuguga_01g00545	0.0355246	0.220064	0.161429	0.594705	0.0420687	0.133804	0.314405	0.958506
Choline/ethanolamine kinase family protein		TpMuguga_01g00546	0.0287354	0.0972695	0.29542	1	0.00536462	0.0584418	0.0917942	0.990134
hypothetical protein		TpMuguga_01g00551	0.0450686	0.130367	0.345706	0.481742	0.0296611	0.0542795	0.546451	0.986288
hypothetical protein		TpMuguga_01g00552	0.0179134	0.0932792	0.192041	1	0.0130952	0.0635821	0.205957	0.991199
Transcription factor S-II (TFIIS), central domain protein		TpMuguga_01g00553	0.00652462	0.109953	0.0593403	1	0.0187046	0.126634	0.147706	0.991795
hypothetical protein		TpMuguga_01g00554	0.0739579	0.153462	0.481929	0.965451	0.0251976	0.0679764	0.370681	0.98055
hypothetical protein		TpMuguga_01g00555	0.0446413	0.166322	0.268402	0.918367	0.0348204	0.104028	0.334721	0.953086
EMG1/NEP1 methyltransferase family protein		TpMuguga_01g00556	0.00485242	0.0695143	0.0698047	0.994413	0.00323276	0.063415	0.0509779	0.986891
hypothetical protein		TpMuguga_01g00557	0.0273066	0.169267	0.161322	0.971989	0.0131887	0.0388453	0.339519	0.988329
Epsin-2		TpMuguga_01g00558	0.0619665	0.159057	0.389587	0.856237	0.0157624	0.0403362	0.390775	0.974359
hypothetical protein		TpMuguga_01g00559	0.116769	0.172633	0.6764	0.305085	0.0657709	0.137204	0.479366	0.961774
60S ribosomal protein L3		TpMuguga_01g00560	0.00113357	0.163578	0.00692985	1	0.000755953	0.0505876	0.0149435	0.992208
hypothetical protein		TpMuguga_01g00561	0.0338544	0.13317	0.254219	0.726829	0.0288672	0.0830774	0.347474	0.965919
hypothetical protein		TpMuguga_01g00562	0.0364198	0.0643827	0.565678	1	0.00230103	0	NA	1
putative integral membrane protein		TpMuguga_01g00563	0.0494287	0.13452	0.367445	0.967005	0.00893733	0.0534932	0.167074	0.986464
hypothetical protein		TpMuguga_01g00564	0.0395726	0.237138	0.166876	0.981595	0.00261704	0.0300877	0.0869804	1
Josephin family protein		TpMuguga_01g00565	0.00125654	0.0607928	0.0206693	1	0.0025123	0.0367176	0.0684223	0.993014
Brix domain protein		TpMuguga_01g00566	0.0233506	0.0873628	0.267284	1	0.00374606	0.0285341	0.131284	0.995141
Eukaryotic rRNA processing protein EBP2 family protein		TpMuguga_01g00567	0.0204164	0.0553246	0.369029	1	0.0156079	0.0332716	0.469106	1
tRNA (carboxymethyluridine(34)-5-O)-methyltransferase		TpMuguga_01g00568	0.00862822	0.128734	0.0670238	1	0.00229577	0.00436048	0.526496	1
DHHC palmitoyltransferase family protein		TpMuguga_01g00569	0.00612874	0.0989085	0.0619637	1	0	0.00782276	0	1
Zinc knuckle family protein		TpMuguga_01g00570	0.00210453	0.0171191	0.122934	1	0	0.0113531	0	1
putative integral membrane protein		TpMuguga_01g00573	0	0.0929021	0	1	0.002781	0	NA	1
putative integral membrane protein		TpMuguga_01g00574	0	0.0319197	0	1	0	0	NA	1
putative integral membrane protein		TpMuguga_01g00575	0.00844803	0.0514319	0.164257	0.99826	0.00414339	0.0246659	0.16798	0.992266
hypothetical protein		TpMuguga_01g00578	0.00643781	0.021278	0.302557	0.992526	0	0	NA	1
hypothetical protein		TpMuguga_01g00579	0.00313415	0.0350941	0.0893069	1	0	0	NA	1
putative integral membrane protein		TpMuguga_01g00580	0.00500767	0.0517766	0.0967169	1	0	0.00480002	0	1
SUN domain-containing protein 2		TpMuguga_01g00581	0.00534265	0.0428824	0.124588	1	0.00123511	0.006208	0.198954	0.996667
Sec63 Brl domain protein		TpMuguga_01g00582	0.00223948	0.0399868	0.0560054	1	0	0.000552384	0	1
Nuclear transcription factor Y subunit C-3		TpMuguga_01g00584	0	0.00662256	0	1	0.00111597	0	NA	1
hypothetical protein		TpMuguga_01g00585	0	0.0097404	0	1	0	0	NA	1
Protein kinase domain protein		TpMuguga_01g00586	0.00730921	0.046475	0.157272	1	0	0	NA	1
putative integral membrane protein		TpMuguga_01g00587	0.00418681	0.0400419	0.104561	1	0	0	NA	1
hypothetical protein		TpMuguga_01g00588	0	0.0498799	0	1	0	0	NA	1
Ribosomal protein L7Ae/L30e/S12e/Gadd45 family protein		TpMuguga_01g00589	0.0318519	0.0776555	0.410169	1	0	0	NA	1
putative integral membrane protein		TpMuguga_01g00590	0.0682288	0.252354	0.270369	0.0468085	0	0.00216294	0	1
Splicing factor U2AF 65 kDa subunit		TpMuguga_01g00591	0.00392478	0.0311531	0.125984	0.990741	0	0	NA	1
hypothetical protein		TpMuguga_01g00594	0.00172298	0.00448935	0.383793	0.749829	0	0	NA	1
Trehalose-phosphatase		TpMuguga_01g00595	0.000798563	0.0349165	0.0228706	1	0	0.00198085	0	0.999371
hypothetical protein		TpMuguga_01g00596	0.00219459	0.0465988	0.0470953	1	0	0	NA	1
Translation initiation factor 1A / IF-1 family protein		TpMuguga_01g00597	0.00942421	0.011905	0.791617	1	0	0	NA	1
hypothetical protein		TpMuguga_01g00598	0	0.0227398	0	1	0	0.00938245	0	0.997101
NEDD8-activating enzyme E1 catalytic subunit		TpMuguga_01g00601	0.0032235	0.0121296	0.265754	1	0	0	NA	1
TpHN family protein		TpMuguga_01g00602	0.00912328	0.0152774	0.597174	0.40619	0	0	NA	1
TpHN family protein		TpMuguga_01g00603	0.00878855	0.0187656	0.468332	1	0.000832409	0	NA	0.999017
TpHN family protein		TpMuguga_01g00604	0.0320386	0.0639869	0.500706	0.624464	0.0082788	0.0262609	0.315252	0.982114
TpHN family protein		TpMuguga_01g00605	0.0222651	0.0375078	0.593612	0.282686	0.0168118	0.0245422	0.685018	0.980952
TpHN family protein		TpMuguga_01g00606	0.017568	0.0438081	0.401022	0.758784	0.00554971	0.0128689	0.431248	0.989554
TpHN family protein		TpMuguga_01g00607	0.0230703	0.0385249	0.598841	0.625806	0.0135873	0.0253341	0.536325	0.976344
TpHN family protein		TpMuguga_01g00608	0	0	NA	0.179747	0.0161441	0.0170393	0.947465	0.974648
TpHN family protein		TpMuguga_01g00609	0.00308404	0.00615388	0.501154	1	0.0305488	0.0271952	1.12331	0.982456
TpHN family protein		TpMuguga_01g00610	0.00398143	0.0052957	0.751823	1	0.0145737	0.0346883	0.420133	0.972637
TpHN family protein		TpMuguga_01g00611	0.00636811	0.0204268	0.311753	1	0.000846143	0.0101353	0.0834848	0.995947
TpHN family protein		TpMuguga_01g00612	0.0205399	0.03847	0.533919	1	0	0	NA	1
TpHN family protein		TpMuguga_01g00613	0.0216906	0.0463468	0.468007	0.99923	0.00976576	0.0100043	0.976155	0.985373
TpHN family protein		TpMuguga_01g00614	0.0191751	0.0507713	0.377676	1	0.00389264	0.0073149	0.532152	0.993103
TpHN family protein		TpMuguga_01g00615	0.0165562	0.0226646	0.730487	0.64346	0.0216279	0.0201428	1.07373	0.977642
TpHN family protein		TpMuguga_01g00616	0.0196399	0.0284517	0.690291	1	0.0211329	0.0437314	0.483243	0.962025
TpHN family protein		TpMuguga_01g00617	0.00945914	0.0377064	0.250863	0.992974	0.01022	0.024767	0.412645	0.990632
TpHN family protein		TpMuguga_01g00618	0.0115409	0.02977	0.387669	0.997319	0.00456622	0.00836829	0.545658	0.991957
TpHN family protein		TpMuguga_01g00619	0.0282559	0.0368423	0.76694	0.995122	0.0102847	0.0133992	0.767561	0.98374
TpHN family protein		TpMuguga_01g00620	0.0130206	0.0249595	0.521671	0.975719	0.00569922	0.0105105	0.542242	0.990196
TpHN family protein		TpMuguga_01g00621	0.00899561	0.0178732	0.503302	1	0.00384329	0.00505691	0.760007	0.993884
Autophagy-related protein 18a		TpMuguga_01g00622	0.00288185	0.0149073	0.193318	1	0.00192056	0.0174063	0.110338	0.993912
hypothetical protein		TpMuguga_01g00623	0.00395258	0.0317508	0.124488	1	0.00263274	0.0210171	0.125266	0.990566
hypothetical protein		TpMuguga_01g00624	0	0.0319878	0	1	0.00109071	0.00841524	0.129611	0.996109
hypothetical protein		TpMuguga_01g00625	0.0228851	0.0575362	0.397751	1	0.00913253	0.0257536	0.354612	0.981685
Tp16 - hypothetical protein	YES	TpMuguga_01g00626	0.0127974	0.0480714	0.266216	1	0.00607414	0.0178713	0.339883	0.987179
Transcription factor TFIID (or TATA-binding protein TBP)		TpMuguga_01g00630	0.00188029	0.0452968	0.0415104	1	0.001253	0.014797	0.0846793	0.994021
hypothetical protein		TpMuguga_01g00631	0.0156256	0.0854076	0.182953	0.996546	0.00916963	0.042201	0.217285	0.976892
Zinc finger protein 207		TpMuguga_01g00632	0.00987088	0.0766391	0.128797	0.996721	0.00277971	0.0533558	0.0520976	0.980328
Adenylate kinase 3		TpMuguga_01g00633	0	0.0846886	0	1	0	0.0466912	0	0.985095
diphthine synthase		TpMuguga_01g00634	0.00619199	0.0659766	0.0938513	1	0	0	NA	1
tRNA (guanine(10)-N2)-methyltransferase homolog		TpMuguga_01g00635	0.0165341	0.0993184	0.166476	0.568233	0	0.00246711	0	1
Ras family		TpMuguga_01g00639	0	0.0292008	0	1	0	0.0292008	0	0.991189
hypothetical protein		TpMuguga_01g00640	0.103551	0.256508	0.403695	0.301682	0.0208414	0.0892442	0.233533	0.948187
Putative pre-mRNA-splicing factor ATP-dependent RNA helicase DHX16		TpMuguga_01g00641	0.0084618	0.0540079	0.156677	0.998974	0.00374821	0.0304096	0.123257	0.986311
Thioredoxin-like protein 4A		TpMuguga_01g00642	0	0.0360069	0	1	0	0.0157901	0	0.995338
hypothetical protein		TpMuguga_01g00643	0.00680084	0.0549265	0.123817	1	0.00565987	0.0205053	0.276019	0.987552
ABC transporter family protein		TpMuguga_01g00646	0.0320305	0.328589	0.0974788	0.996364	0.0247754	0.256927	0.0964298	0.901741
hypothetical protein		TpMuguga_01g00647	0.0233744	0.0668513	0.349648	0.998419	0.0240782	0.0524034	0.459478	0.956522
hypothetical protein		TpMuguga_01g00648	0	0.0269087	0	1	0.00132149	0.0160299	0.082439	0.995246
LEM3 (ligand-effect modulator 3) family / CDC50 family protein		TpMuguga_01g00649	0.002	0.0575625	0.0347449	1	0	0	NA	1
Apical membrane antigen 1 family protein		TpMuguga_01g00650	0.00267261	0.0230868	0.115763	1	0	0	NA	1
RNA polymerase Rpc34 subunit family protein		TpMuguga_01g00652	0	0.0590857	0	1	0	0	NA	1
40S ribosomal protein S25		TpMuguga_01g00653	0	0.0750626	0	1	0	0	NA	1
Ribosomal protein L1 family protein		TpMuguga_01g00654	0.0115298	0.0529915	0.217579	1	0	0	NA	1
E3 ubiquitin-protein ligase synoviolin		TpMuguga_01g00655	0.00404905	0.0617459	0.065576	1	0	0	NA	1
hypothetical protein		TpMuguga_01g00656	0.0167506	0.0814754	0.205591	1	0.00291241	0.0123447	0.235924	1
D-beta-hydroxybutyrate dehydrogenase mitochondrial		TpMuguga_01g00657	0.00794108	0.0763911	0.103953	1	0.00679763	0.0358854	0.189426	1
Dynamin family protein		TpMuguga_01g00658	0.000733452	0.0857869	0.00854969	1	0.000488978	0.0590125	0.008286	1
Glycerophosphoryl diester phosphodiesterase family protein		TpMuguga_01g00659	0.0123561	0.111835	0.110486	1	0.00574087	0.0695011	0.0826011	1
Adaptor complexes medium subunit family protein		TpMuguga_01g00660	0.00175131	0.0487977	0.0358893	1	0.00116649	0.0446757	0.0261102	0.993927
Trimethylguanosine synthase		TpMuguga_01g00661	0.00908996	0.0818329	0.11108	1	0.00932129	0.0768092	0.121356	0.980556
putative integral membrane protein		TpMuguga_01g00662	0.0133947	0.0592692	0.225998	0.999202	0.00794707	0.0432279	0.183841	0.984836
Ribosomal protein S18 family protein		TpMuguga_01g00663	0.00651824	0.0741344	0.0879246	1	0.00470789	0.0205601	0.228982	1
3'5'-cyclic nucleotide phosphodiesterase family protein		TpMuguga_01g00664	0.00418022	0.0432722	0.096603	1	0.00216261	0.0414939	0.0521187	1
Chaperone protein DnaJ		TpMuguga_01g00665	0.0036232	0.0298547	0.121361	1	0.0036232	0.0197705	0.183263	1
MCM2/3/5 family protein		TpMuguga_01g00666	0.006473	0.0921403	0.0702516	1	0.00373153	0.0577653	0.0645981	0.982094
Putative lysophospholipase family protein		TpMuguga_01g00667	0.002001	0.0678203	0.0295045	1	0.00199956	0.0722179	0.0276878	0.98654
Rrp15p family protein		TpMuguga_01g00668	0.0425646	0	NA	0.2	0.0178533	0.101293	0.176254	0.964912
putative integral membrane protein		TpMuguga_01g00669	0.00832254	0.138494	0.0600931	1	0.00488241	0.0808621	0.0603794	0.984424
putative integral membrane protein		TpMuguga_01g00670	0.00369573	0.0551339	0.0670319	0.978814	0.124442	0.627582	0.198288	0.820087
hypothetical protein		TpMuguga_01g00671	0.028424	0.124546	0.228221	1	0.0203849	0.112636	0.180981	0.959064
Rtf2 RING-finger family protein		TpMuguga_01g00672	0.00199269	0.118825	0.01677	1	0.00265502	0.0939133	0.0282709	0.971831
H/ACA ribonucleoprotein complex subunit 3		TpMuguga_01g00673	0	0.0582817	0	1	0	0.193819	0	0.960452
60S ribosomal protein L14		TpMuguga_01g00675	0	0.06928	0	1	0	0.0379828	0	0.994911
SF-assemblin/beta giardin family protein		TpMuguga_01g00676	0.0057393	0.139856	0.0410373	1	0.00217663	0.108766	0.0200121	0.976471
ATP-grasp domain protein		TpMuguga_01g00677	0.010906	0.140387	0.077685	0.533774	0.0143486	0.0979703	0.146459	0.971366
Protein kinase domain protein		TpMuguga_01g00678	0.0241303	0.126001	0.191509	0.647029	0.0110112	0.0482585	0.228171	0.986217
putative integral membrane protein		TpMuguga_01g00679	0.0196464	0.129316	0.151926	0.963235	0	0.0117066	0	0.999387
hypothetical protein		TpMuguga_01g00680	0.0410934	0.0768919	0.534431	1	0.00851763	0.0249192	0.34181	1
Large subunit GTPase 1		TpMuguga_01g00681	0.0271032	0.141854	0.191064	0.867301	0.00566859	0.0563303	0.100631	0.987144
hypothetical protein		TpMuguga_01g00684	0.0284083	0.106346	0.267132	0.980458	0.00984606	0.0409405	0.240497	0.982691
hypothetical protein		TpMuguga_01g00685	0.105891	0.211081	0.501662	1	0.0471805	0.112621	0.418933	0.959155
Adaptin N terminal region family protein		TpMuguga_01g00687	0.0306316	0.168314	0.18199	1	0.0136318	0.106877	0.127546	0.986006
hypothetical protein		TpMuguga_01g00688	0.0798264	0.180467	0.442333	0.354447	0.0387842	0.122756	0.315944	0.949966
hypothetical protein		TpMuguga_01g00689	0.00788444	0.111127	0.0709496	1	0.0122992	0.10024	0.122698	0.969325
hypothetical protein		TpMuguga_01g00690	0.0797853	0.212235	0.37593	1	0.0552229	0.107163	0.515316	0.954167
VPS28 family protein		TpMuguga_01g00691	0.00446929	0.087336	0.0511735	1	0.00446153	0.0378233	0.117957	0.991039
Pepsin A		TpMuguga_01g00692	0.00840345	0.115427	0.072803	0.768619	0.0106729	0.088614	0.120443	0.970354
hypothetical protein		TpMuguga_01g00693	0.00770272	0.054038	0.142543	NA	0.020806	0	NA	1
Histidine phosphatase superfamily (branch 2) family protein		TpMuguga_01g00694	0.0250258	0.166528	0.15028	0.97213	0.00670805	0.0313223	0.214162	0.985693
Serine/threonine-protein phosphatase 2A activator 2		TpMuguga_01g00695	0.0278527	0.124956	0.222901	0.927445	0.00884001	0.0651159	0.135758	0.988433
putative integral membrane protein		TpMuguga_01g00696	0.0203402	0.111909	0.181756	0.959276	0.0134058	0.0297266	0.450969	1
Ring finger domain protein		TpMuguga_01g00697	0.00756245	0.0799996	0.0945311	0.98951	0.00402698	0.0369254	0.109057	0.990577
Probable ATP-dependent RNA helicase DHX37		TpMuguga_01g00698	0.0259641	0.128888	0.201448	0.719389	0.0191538	0.049469	0.387188	0.974263
Casein kinase substrate phosphoprotein PP28 family protein		TpMuguga_01g00699	0.00821926	0.117427	0.0699948	1	0.00547948	0.0916811	0.0597667	0.969499
Rhoptry-associated protein 1 (RAP-1) family protein		TpMuguga_01g00700	0.018261	0.13289	0.137414	0.988732	0.00554366	0.0566084	0.0979301	0.976526
Rhoptry-associated protein 1 (RAP-1) family protein		TpMuguga_01g00701	0.00345265	0.0561797	0.0614572	1	0.00229894	0.0220098	0.104451	0.990664
Rhoptry-associated protein 1 (RAP-1)		TpMuguga_01g00702	0.0119247	0.0309721	0.385015	0.995327	0.00489099	0.00954363	0.512487	0.991304
hypothetical protein		TpMuguga_01g00703	0.011683	0.0377914	0.309144	1	0	0	NA	1
Rhoptry-associated protein 1 (RAP-1) family protein		TpMuguga_01g00704	0.00147553	0.0612787	0.024079	1	0	0.00126529	0	1
Deoxyhypusine hydroxylase		TpMuguga_01g00705	0.0103741	0.0483649	0.214496	1	0.00343914	0.0222533	0.154545	1
DnaJ protein homolog		TpMuguga_01g00706	0	0.0268915	0	1	0	0.010131	0	1
Eukaryotic translation initiation factor eIF2A family protein		TpMuguga_01g00707	0.00304569	0.0565772	0.0538324	1	0.000506757	0.00181873	0.278632	1
hypothetical protein		TpMuguga_01g00708	0.0116116	0.0602945	0.192581	0.989855	0.00562345	0.0323502	0.173831	1
26S proteasome non-ATPase regulatory subunit 2		TpMuguga_01g00709	0.00388099	0.107988	0.0359392	0.991103	0.00282962	0.0574458	0.0492572	0.999407
hypothetical protein		TpMuguga_01g00710	0.0145107	0.0889932	0.163054	1	0.0112589	0.0599489	0.187808	0.971441
ATPase family associated with various cellular activities (AAA)		TpMuguga_01g00711	0	0.0697751	0	1	0	0.0482481	0	0.984351
AP-1 complex subunit mu-1		TpMuguga_01g00712	0	0.0924245	0	1	0	0.0170913	0	0.994636
Triose-phosphate Transporter family protein		TpMuguga_01g00715	0.0103683	0.0486318	0.2132	1	0.00359767	0.0328876	0.109393	0.984786
Ribosomal protein S16 family protein		TpMuguga_01g00716	0	0.104167	0	1	0	0.0623736	0	0.980769
hypothetical protein		TpMuguga_01g00717	0.0150639	0.0870541	0.173041	1	0.00419228	0.0304693	0.13759	0.998723
hypothetical protein		TpMuguga_01g00718	0.00598806	0.0540775	0.110731	1	0	0.023694	0	0.993528
hypothetical protein		TpMuguga_01g00719	0.0134463	0.073599	0.182697	0.997549	0.00888925	0.0364988	0.243549	0.998366
HAD ATPase, P-type, family IC family protein		TpMuguga_01g00720	0.00315723	0.0785332	0.0402025	1	0.00189273	0.0506528	0.0373667	0.991679
Ubiquitin family protein		TpMuguga_01g00721	0.00271125	0.0417499	0.0649404	1	0.00180641	0.06353	0.028434	1
DNA replication licensing factor MCM5		TpMuguga_01g00722	0	0.0798166	0	1	0	0.0567338	0	0.994792
MutS domain I family protein		TpMuguga_01g00724	0.0217201	0.101387	0.21423	1	0.0134649	0.0766706	0.17562	0.961809
Ribonucleoside-diphosphate reductase small chain C		TpMuguga_01g00725	0	0.0627544	0	1	0	0.0520139	0	0.984985
Elongation factor Tu GTP binding domain		TpMuguga_01g00726	0	0.027781	0	1	0	0.0230787	0	0.992576
Glutamate--tRNA ligase		TpMuguga_01g00727	0.00993266	0.0739753	0.13427	1	0.0035509	0.0506522	0.0701037	0.981144
Protein tyrosine kinase		TpMuguga_01g00728	0	0.0585403	0	1	0	0.0493715	0	0.984392
Regulator of chromosome condensation (RCC1) repeat family protein		TpMuguga_01g00730	0.00292541	0.074662	0.039182	1	0.00194869	0.0346482	0.0562421	0.986395
Protein kinase domain protein		TpMuguga_01g00731	0.0123919	0.0640793	0.193383	1	0.00493502	0.0257756	0.191461	0.987044
Ubiquitin-conjugating enzyme E2 K		TpMuguga_01g00732	0	0.03235	0	1	0	0.03788	0	0.993266
Mitochondrial import inner membrane translocase subunit TIM23-1		TpMuguga_01g00733	0	0.05804	0	1	0	0.0667106	0	0.984848
UEV domain protein		TpMuguga_01g00734	0.00238237	0.0332596	0.0716296	1	0.00477511	0.0645448	0.0739813	0.987689
Monothiol glutaredoxin-5 mitochondrial		TpMuguga_01g00735	0.0250632	0.0737292	0.339937	1	0.0138188	0.0567327	0.243578	0.978862
hypothetical protein		TpMuguga_01g00736	0.0188712	0.0842443	0.224006	1	0.0161703	0.0474271	0.34095	0.983305
Filamin/ABP280 repeat family protein		TpMuguga_01g00741	0.00295048	0.0752196	0.0392249	1	0.00506788	0.0825894	0.0613624	0.983131
hypothetical protein		TpMuguga_01g00742	0.00866644	0.111545	0.0776943	1	0.00769531	0.0897729	0.0857197	0.974713
hypothetical protein		TpMuguga_01g00743	0.0124613	0.119751	0.104061	1	0.008269	0.0869726	0.0950759	0.982906
hypothetical protein		TpMuguga_01g00744	0.00574349	0.0957179	0.0600043	1	0.00638744	0.0623411	0.102459	0.991031
Acyl-CoA-binding domain-containing protein 2		TpMuguga_01g00745	0.00337364	0.0577826	0.058385	1	0.00563087	0.0380319	0.148056	0.992063
SET domain protein		TpMuguga_01g00746	0.00341832	0.0446101	0.0766267	1	0.000568397	0.0388041	0.0146479	0.989138
Putative snoRNA binding domain		TpMuguga_01g00747	0.00604918	0.095987	0.0630208	1	0.00706001	0.0875955	0.0805978	0.976233
hypothetical protein		TpMuguga_01g00748	0.00689396	0.152292	0.0452681	1	0.0107512	0.0876095	0.122717	0.985348
Hsp90 family protein		TpMuguga_01g00753	0.00289408	0.0985415	0.0293691	1	0.00115562	0.02292	0.0504198	0.991724
Clathrin adaptor complex small chain		TpMuguga_01g00754	0.00271494	0.160445	0.0169213	1	0.00182288	0.0699536	0.0260584	0.97807
hypothetical protein		TpMuguga_01g00755	0.0210425	0.0737112	0.285472	0.998459	0.00518641	0.0134816	0.384702	1
DNA mismatch repair protein, C-terminal domain protein		TpMuguga_01g00756	0.00579014	0.0601638	0.0962396	1	0	0.0145459	0	1
Ras family protein		TpMuguga_01g00757	0	0.0299292	0	1	0	0	NA	1
hypothetical protein		TpMuguga_01g00758	0.00601567	0.043915	0.136985	1	0	0.0015827	0	1
putative integral membrane protein		TpMuguga_01g00759	0.00578466	0.024578	0.23536	1	0.000591118	0.00346521	0.170587	1
tRNA synthetases class I (W and Y)		TpMuguga_01g00760	0.018258	0.0746313	0.244642	1	0.00386024	0.0183974	0.209825	1
hypothetical protein		TpMuguga_01g00761	0.00214018	0.0417644	0.0512442	1	0.00142662	0.0303559	0.0469963	1
hypothetical protein		TpMuguga_01g00762	0.00956309	0.0615839	0.155285	1	0.00686868	0.0354356	0.193836	1
Clathrin adaptor complex small chain		TpMuguga_01g00763	0.00288185	0.0224736	0.128233	1	0	0.0298919	0	1
hypothetical protein		TpMuguga_01g00764	0.0259125	0.0852936	0.303804	1	0.0134451	0.0561009	0.239658	1
DEAD/DEAH box helicase		TpMuguga_01g00765	0	0.0411062	0	1	0	0.0757693	0	0.98903
hypothetical protein		TpMuguga_01g00768	0	0.0732289	0	1	0	0.105985	0	0.986395
hypothetical protein		TpMuguga_01g00769	0.00273473	0.0212028	0.12898	0.968553	0.00362867	0.0209804	0.172955	1
hypothetical protein		TpMuguga_01g00770	0.00445684	0.0599891	0.0742941	1	0.00483078	0.0452168	0.106836	1
hypothetical protein		TpMuguga_01g00771	0.00296297	0.0571705	0.0518268	1	0.00396945	0.0696465	0.0569942	1
WD-40 repeat-containing protein MSI1		TpMuguga_01g00772	0.00812771	0.0893504	0.0909645	1	0.00119856	0.0130722	0.0916877	1
Phosphatidylinositol-specific phospholipase C, X domain protein		TpMuguga_01g00775	0.00524401	0.0595682	0.0880337	1	0.00116226	0.00853006	0.136254	0.996239
Utp14 family protein		TpMuguga_01g00777	0.00995452	0.0670838	0.148389	1	0.00330215	0.00717709	0.460096	0.993976
Utp14 family protein		TpMuguga_01g00778	0.016488	0.0758989	0.217236	1	0.00317737	0.0136036	0.233568	0.992299
Transcriptional adapter 2		TpMuguga_01g00779	0.00140944	0.041257	0.0341626	1	0.00140933	0.0198867	0.0708682	0.992754
hypothetical protein		TpMuguga_01g00780	0.0122592	0.106616	0.114985	1	0.00355135	0.0386621	0.0918561	0.983842
Protein kinase domain protein		TpMuguga_01g00781	0.0102426	0.0795447	0.128765	1	0.0068091	0.0924416	0.0736584	0.97516
Ran-binding protein 9		TpMuguga_01g00782	0.00188029	0.049198	0.0382188	1	0.00313516	0.0324734	0.0965456	0.991779
hypothetical protein		TpMuguga_01g00783	0.00360145	0.029272	0.123034	1	0.00239904	0.059733	0.0401627	0.991379
Ankyrin repeats (3 copies) family protein		TpMuguga_01g00784	0.000761905	0.04199	0.0181449	1	0.00266996	0.041481	0.0643659	0.99215
Phosphomannomutase 2		TpMuguga_01g00785	0.00335853	0.0410593	0.081797	1	0.00111784	0.0457712	0.0244223	0.987952
Protein YIPF5		TpMuguga_01g00786	0.0145518	0.0795447	0.182939	0.613636	0.0179967	0.0820054	0.219457	0.967442
tRNA (adenine(58)-N(1))-methyltransferase non-catalytic subunit trm6		TpMuguga_01g00787	0.0104797	0.0949884	0.110326	1	0.00760252	0.103778	0.0732576	0.97813
54S ribosomal protein L19 mitochondrial		TpMuguga_01g00788	0.00241158	0.0433647	0.0556116	1	0.00160364	0.0648911	0.0247127	0.988764
Actin family protein		TpMuguga_01g00789	0.00222181	0.066757	0.0332821	1	0.000739668	0.0382553	0.019335	0.999132
Nuclear protein Es2 family protein		TpMuguga_01g00790	0.0148009	0.117266	0.126216	1	0.00504428	0.0893658	0.0564453	1
Putative methyltransferase NSUN3		TpMuguga_01g00791	0.010397	0.0516333	0.201362	0.997525	0.00759063	0.0485653	0.156298	1
putative integral membrane protein		TpMuguga_01g00792	0.00145068	0.0679598	0.0213461	1	0	0.0347064	0	0.999423
putative integral membrane protein		TpMuguga_01g00793	0	0.0307735	0	1	0	0.0520139	0	0.990909
Vacuolar protein sorting-associated protein 35 family protein		TpMuguga_01g00794	0.00257998	0.0780457	0.0330573	1	0.00309756	0.0665456	0.046548	0.986145
putative integral membrane protein		TpMuguga_01g00795	0.0061856	0.146175	0.0423163	1	0.00365941	0.0961998	0.0380396	0.973984
putative integral membrane protein		TpMuguga_01g00796	0	0	NA	1	0.00382288	0.0331088	0.115464	0.986111
PRP1 splicing factor N-terminal		TpMuguga_01g00797	0.00311247	0.0934649	0.0333009	1	0.00318197	0.0788746	0.0403422	0.98436
putative integral membrane protein		TpMuguga_01g00798	0	0.0856545	0	1	0	0.0536096	0	0.996983
Mitochondrial import inner membrane translocase subunit Tim9		TpMuguga_01g00799	0	0.16788	0	1	0	0	NA	1
hypothetical protein		TpMuguga_01g00800	0.0183242	0.0864264	0.212021	1	0.00685316	0.0327682	0.20914	1
Ubiquitin-conjugating enzyme E2 5		TpMuguga_01g00804	0	0.0169021	0	1	0	0	NA	1
DNA repair and recombination protein RAD54		TpMuguga_01g00805	0.00107865	0.0726458	0.0148481	1	0.000359475	0.0173264	0.0207472	1
Probable U6 snRNA-associated Sm-like protein LSm5		TpMuguga_01g00806	0	0.03439	0	1	0	0	NA	1
putative integral membrane protein		TpMuguga_01g00807	0.0107657	0.125291	0.0859261	1	0	0	NA	1
Ubiquitin elongating factor core family protein		TpMuguga_01g00808	0.00687596	0.103534	0.0664128	1	0	0	NA	1
RNA polymerase Rpb1, domain 5 family protein		TpMuguga_01g00809	0.00549782	0.121575	0.0452218	0.998998	0.0001403	0	NA	1
Putative GTPase activating protein for Arf family protein		TpMuguga_01g00810	0.00380873	0.0834192	0.0456577	1	0	0	NA	1
dephospho-CoA kinase		TpMuguga_01g00811	0.00156413	0.0294733	0.0530693	1	0	0	NA	1
Zinc finger C-x8-C-x5-C-x3-H type (and similar) family protein		TpMuguga_01g00812	0.00591369	0.0498937	0.118526	1	0.000785649	0	NA	1
Cyclophilin type peptidyl-prolyl cis-trans isomerase/CLD family protein		TpMuguga_01g00815	0.00486169	0.0350626	0.138658	1	0	0.00175798	0	1
hypothetical protein		TpMuguga_01g00816	0.00373445	0.082474	0.0452803	0.997076	0	0	NA	1
Sulfite exporter TauE/SafE family protein		TpMuguga_01g00817	0.00635934	0.0288671	0.220297	1	0	0	NA	1
Asparagine--tRNA ligase		TpMuguga_01g00818	0.0154645	0.119952	0.128922	1	0	0	NA	1
hypothetical protein		TpMuguga_01g00819	0.0354048	0.0375078	0.943931	1	0	0	NA	1
Phosphatidylinositol 3- and 4-kinase family protein		TpMuguga_01g00820	0.00315375	0.0735346	0.042888	1	0	0	NA	1
Nse4 C-terminal family protein		TpMuguga_01g00821	0.00291758	0.112044	0.0260396	1	0	0	NA	1
DEAD/DEAH box helicase family protein		TpMuguga_01g00822	0.00977213	0.0998917	0.0978272	1	0	0	NA	1
hypothetical protein		TpMuguga_01g00823	0.00328108	0.0675562	0.0485682	1	0	0	NA	1
HIV Tat-specific factor 1		TpMuguga_01g00826	0.00311689	0.0676038	0.0461052	1	0	0.00269845	0	1
Signal recognition particle 9 kDa protein (SRP9) family protein		TpMuguga_01g00827	0	0.0154645	0	1	0	0	NA	1
NMD3 family protein		TpMuguga_01g00828	0	0.0749347	0	1	0	0	NA	1
Brix domain protein		TpMuguga_01g00829	0.00687448	0.0984068	0.0698577	1	0	0	NA	1
FtsJ-like methyltransferase family protein		TpMuguga_01g00830	0.0159702	0.071059	0.224745	1	0	0	NA	1
hypothetical protein		TpMuguga_01g00833	0	0	NA	1	0	0	NA	1
Dynein heavy chain-like protein MAL7P1.162		TpMuguga_01g00834	0.00971467	0.028152	0.345079	0.669136	0.00022587	0	NA	1
Hydrolytic ATP binding site of dynein motor region D1 family protein		TpMuguga_01g00835	0.0134533	0.054472	0.246976	0.995941	0	0	NA	1
LisH domain-containing protein C29A3.03c		TpMuguga_01g00836	0.00755674	0.0596236	0.126741	0.999021	0	0	NA	1
LIM domain and RING finger protein YDR266C		TpMuguga_01g00837	0.00273136	0.0557964	0.0489521	1	0	0	NA	1
NADPH-dependent diflavin oxidoreductase 1		TpMuguga_01g00838	0.00918941	0.0680686	0.135002	1	0	0	NA	1
hypothetical protein		TpMuguga_01g00839	0.00243804	0.0282608	0.0862692	1	0	0	NA	1
putative integral membrane protein		TpMuguga_01g00840	0.00560388	0.0902561	0.0620886	1	0	0	NA	1
tRNA intron endonuclease, catalytic C-terminal domain protein		TpMuguga_01g00841	0.00852282	0.0184058	0.46305	1	0	0	NA	1
XRN 5'-3' exonuclease N-terminus family protein		TpMuguga_01g00842	0.00250705	0.0730636	0.0343133	1	0.000417261	0.00172204	0.242307	0.999496
ATPase family associated with various cellular activities (AAA)		TpMuguga_01g00845	0	0.0508669	0	1	0	0	NA	1
Syntaxin 6, N-terminal family protein		TpMuguga_01g00846	0	0.0829992	0	1	0	0	NA	1
Flap endonuclease 1		TpMuguga_01g00850	0.00523448	0.0406535	0.128759	1	0	0	NA	1
hypothetical protein		TpMuguga_01g00851	0	0.0465265	0	1	0	0	NA	1
signal recognition particle protein SRP54		TpMuguga_01g00852	0	0.0711594	0	1	0	0	NA	1
Eukaryotic translation initiation factor 2 subunit alpha		TpMuguga_01g00853	0.00126476	0.065368	0.0193482	1	0	0	NA	1
Tetratricopeptide repeat family protein		TpMuguga_01g00854	0.00286123	0.0631348	0.0453195	1	0	0	NA	1
hypothetical protein		TpMuguga_01g00855	0.00166205	0.0313853	0.0529563	1	0	0	NA	1
G-patch domain protein		TpMuguga_01g00856	0.0102588	0.0840384	0.122072	1	0.000849017	0	NA	0.998999
Gar1/Naf1 RNA binding region family protein		TpMuguga_01g00857	0.00181269	0.0640199	0.0283145	1	0	0	NA	1
Transcription factor S-II (TFIIS) family protein		TpMuguga_01g00858	0.00489931	0.0426655	0.114831	1	0	0	NA	1
Peptidyl-tRNA hydrolase PTH2 family protein		TpMuguga_01g00859	0.00445436	0.0173418	0.256856	1	0	0	NA	1
Ubiquinol-cytochrome C reductase complex 14kD subunit family protein		TpMuguga_01g00860	0	0.00791564	0	1	0	0	NA	1
haloacid dehalogenase-like hydrolase family protein		TpMuguga_01g00861	0.00128728	0.0397773	0.0323621	1	0	0	NA	1
GMP synthase (glutamine-hydrolyzing), C-terminal domain		TpMuguga_01g00862	0.00246339	0.0831193	0.0296368	1	0.000546797	0.0196733	0.0277939	1
Thioredoxin family protein		TpMuguga_01g00863	0.00544467	0.0828126	0.0657469	1	0.00217273	0.0601611	0.0361153	1
hypothetical protein		TpMuguga_01g00864	0.0129012	0.0858663	0.150248	1	0.0198562	0.0548692	0.361882	1
RNA recognition motif. (a.k.a. RRM, RBD, or RNP domain) family protein		TpMuguga_01g00865	0.00125681	0.0361516	0.034765	0.994186	0.000830335	0.0117534	0.0706462	1
Chromodomain-helicase-DNA-binding protein 2		TpMuguga_01g00866	0.001155	0.0546876	0.02112	1	0.000461876	0.0150373	0.0307153	0.994863
Tubulin/FtsZ family, GTPase domain protein		TpMuguga_01g00867	0.0268271	0.106268	0.252448	1	0.00125556	0.00245274	0.511901	0.998502
Tp3 - Hypothetical protein	YES	TpMuguga_01g00868	0.0115071	0.0401626	0.286513	0.996241	0	0	NA	1
hypothetical protein		TpMuguga_01g00869	0.0114483	0.0574994	0.199103	0.946524	0	0	NA	1
hypothetical protein		TpMuguga_01g00870	0.00229621	0.0734532	0.0312609	1	0	0	NA	1
Probable ubiquitin receptor RAD23a		TpMuguga_01g00871	0.00130662	0.038164	0.034237	1	0	0	NA	1
KH domain protein		TpMuguga_01g00872	0.00196303	0.0698618	0.0280988	1	0	0	NA	1
hypothetical protein		TpMuguga_01g00873	0.00393702	0.0768113	0.0512557	1	0.00131004	0.02703	0.0484664	1
Proteasome subunit beta type-5-B		TpMuguga_01g00874	0.0031966	0.0353006	0.0905535	1	0.00426289	0.0434618	0.0980836	1
hypothetical protein		TpMuguga_01g00875	0.0110109	0.0832262	0.132301	1	0.0107205	0.0616786	0.173813	1
putative integral membrane protein		TpMuguga_01g00876	0.0113424	0.0806144	0.140699	1	0.00501674	0.0259766	0.193125	1
Ras family protein		TpMuguga_01g00877	0	0.0584949	0	1	0	0.0335653	0	1
hypothetical protein		TpMuguga_01g00878	0.0250023	0.0611752	0.4087	1	0.015228	0.0458522	0.332111	0.985849
RNA recognition motif. (a.k.a. RRM, RBD, or RNP domain) family protein		TpMuguga_01g00879	0	0.0475511	0	0.99661	0	0.0310925	0	1
Serine/threonine-protein kinase RIO1		TpMuguga_01g00880	0.00403878	0.0960517	0.042048	1	0.00107517	0.00207326	0.518591	0.998081
Putative casein kinase II subunit beta-4		TpMuguga_01g00881	0	0.0429712	0	1	0	0.00465479	0	0.998639
hypothetical protein		TpMuguga_01g00882	0.00747514	0.0498522	0.149946	1	0	0	NA	1
hypothetical protein		TpMuguga_01g00883	0.00435099	0.0784709	0.0554472	1	0	0	NA	1
translation elongation factor IF5A		TpMuguga_01g00884	0	0.0702855	0	1	0	0	NA	1
Mitochondrial import inner membrane translocase subunit Tim10		TpMuguga_01g00885	0	0.0790204	0	1	0	0	NA	1
Cytochrome c/c1 heme lyase family protein		TpMuguga_01g00886	0.00433998	0.0861779	0.0503607	1	0	0	NA	1
Pre-rRNA-processing protein pno1		TpMuguga_01g00887	0.00181269	0.094327	0.0192171	1	0	0	NA	1
Reticulon family protein		TpMuguga_01g00888	0	0.051229	0	1	0	0	NA	1
hypothetical protein		TpMuguga_01g00889	0.0233482	0	NA	0.730769	0	0	NA	1
hypothetical protein		TpMuguga_01g00890	0	0.135415	0	1	0	0	NA	1
MED7 family protein		TpMuguga_01g00891	0.00659587	0.0866764	0.0760976	1	0	0	NA	1
Ribosomal protein L4/L1 family protein		TpMuguga_01g00892	0.00580087	0.0629222	0.0921911	1	0	0	NA	1
putative integral membrane protein		TpMuguga_01g00893	0.00527243	0.0502982	0.104823	0.988235	0	0	NA	1
hypothetical protein		TpMuguga_01g00894	0.00504486	0.0142861	0.35313	1	0	0	NA	1
Protein CLP1 homolog		TpMuguga_01g00895	0.00259217	0.070891	0.0365656	1	0	0	NA	1
hypothetical protein		TpMuguga_01g00896	0.00453859	0.109684	0.0413787	1	0	0	NA	1
putative integral membrane protein		TpMuguga_01g00897	0.00866088	0.0566307	0.152936	1	0	0	NA	1
Exosome complex component RRP42		TpMuguga_01g00898	0.0015932	0.0343572	0.0463718	1	0	0	NA	1
DNA polymerase family B family protein		TpMuguga_01g00899	0.000734035	0.0870541	0.00843194	0.525547	0	0.0145283	0	0.995442
Noc2p family protein		TpMuguga_01g00900	0.012898	0.065754	0.196155	1	0.00470104	0.0518963	0.0905852	0.978756
Zinc finger CCCH domain-containing protein 64		TpMuguga_01g00901	0.00350809	0.0409503	0.0856672	1	0.00155864	0.026949	0.0578368	0.989843
hypothetical protein		TpMuguga_01g00902	0.0243701	0.0881502	0.276461	1	0.0127253	0.0460509	0.276331	0.971313
hypothetical protein		TpMuguga_01g00903	0	0.0489304	0	1	0.0026537	0.0213538	0.124273	0.990476
Polyphosphoinositide phosphatase		TpMuguga_01g00904	0.0103365	0.0945513	0.109322	0.996536	0.00129835	0.0199306	0.0651436	0.992302
hypothetical protein		TpMuguga_01g00905	0.00412372	0.0764019	0.0539741	0.682713	0.00310479	0.00680663	0.456142	0.994165
putative integral membrane protein		TpMuguga_01g00906	0.106596	0.0800197	1.33212	0.994819	0	0	NA	1
3' exoribonuclease family, domain 1 family protein		TpMuguga_01g00907	0.0116153	0.0453825	0.255942	1	0	0	NA	1
Proteasome subunit beta type-7		TpMuguga_01g00908	0	0.0693468	0	0.996324	0	0	NA	1
hypothetical protein		TpMuguga_01g00909	0.00452661	0.0487977	0.0927627	1	0.00301584	0.0126853	0.237743	1
hypothetical protein		TpMuguga_01g00910	0.000954958	0.0422906	0.0225808	1	0	0	NA	1
hypothetical protein		TpMuguga_01g00911	0.00299551	0.0335251	0.0893512	1	0	0.00730822	0	1
hypothetical protein		TpMuguga_01g00912	0.00860019	0.047353	0.181619	1	0	0	NA	1
putative integral membrane protein		TpMuguga_01g00913	0.00521514	0.0302562	0.172366	1	0	0	NA	1
hypothetical protein		TpMuguga_01g00914	0.0191308	0.0166442	1.1494	1	0.0198434	0.0082626	2.40159	0.983819
hypothetical protein		TpMuguga_01g00915	0.0100235	0.0232878	0.430421	1	0.0026581	0.0102907	0.258303	0.995261
RNAse P Rpr2/Rpp21/SNM1 subunit domain protein		TpMuguga_01g00916	0.00938001	0.0121215	0.773834	1	0.00832222	0.0162719	0.511448	0.997531
hypothetical protein		TpMuguga_01g00917	0.0146321	0.101923	0.143559	1	0.0024181	0.0228741	0.105713	0.999179
Protein transport protein Sec31A		TpMuguga_01g00918	0.00564755	0.0765219	0.0738031	0.996949	0.00153911	0.0195586	0.0786924	0.991609
hypothetical protein		TpMuguga_01g00919	0.0101397	0.0502032	0.201974	0.999114	0.00298429	0.0173171	0.172332	0.994981
hypothetical protein		TpMuguga_01g00920	0.0141083	0.0637968	0.221144	1	0.00164451	0.0130361	0.12615	0.999345
HAD ATPase, P-type, family IC family protein		TpMuguga_01g00921	0.00898214	0.0550706	0.163102	1	0	0	NA	1
HAD ATPase P-type family IC		TpMuguga_01g00922	0.00376885	0.0721517	0.0522351	1	0.00068354	0.0339311	0.0201449	0.996227
Pre-mRNA-processing ATP-dependent RNA helicase PRP5		TpMuguga_01g00923	0.00990767	0.062613	0.158237	1	0.00724802	0.0288808	0.250963	0.99923
Ribosomal protein L31e		TpMuguga_01g00924	0	0.0540775	0	0.97479	0	0.0356747	0	0.994253
Probable inactive serine/threonine-protein kinase scy1		TpMuguga_01g00925	0.00302954	0.0972036	0.031167	1	0.00151439	0.0549927	0.027538	0.996416
Cofilin/tropomyosin-type actin-binding family protein		TpMuguga_01g00926	0.00355873	0.0378231	0.0940886	1	0	0.00824184	0	1
Prefoldin subunit family protein		TpMuguga_01g00927	0	0.0449236	0	1	0.00443624	0.0356724	0.124361	0.998236
p25-alpha family protein		TpMuguga_01g00928	0.0271523	0.184125	0.147466	0.957627	0.00780515	0.0785611	0.0993513	0.979532
ATP synthase delta (OSCP) subunit family protein		TpMuguga_01g00929	0.00791564	0.1081	0.0732249	0.977679	0.00663588	0.055926	0.118655	0.989346
hypothetical protein		TpMuguga_01g00930	0.0687348	0.239837	0.28659	0.600945	0.0260988	0.0612161	0.426338	0.968847
hypothetical protein		TpMuguga_01g00933	0.0262683	0.123812	0.212162	0.99032	0.00623891	0.0326289	0.191208	0.982784
Heat shock cognate 90 kDa protein		TpMuguga_01g00934	0.0134607	0.127047	0.105951	0.505941	0.00859652	0.055854	0.153911	0.985809
Cell division control protein 48 homolog E		TpMuguga_01g00937	0.00105254	0.0893026	0.0117862	1	0	0	NA	1
hypothetical protein		TpMuguga_01g00938	0.00443187	0.0661282	0.0670194	1	0	0	NA	1
gp34 - Hypothetical protein	YES	TpMuguga_01g00939	0.0067629	0.0572797	0.118068	1	0.00269967	0.0531682	0.0507759	0.998918
LSM domain protein		TpMuguga_01g00940	0	0.118954	0	1	0	0.0703091	0	1
hypothetical protein		TpMuguga_01g00941	0.0155235	0.110153	0.140927	0.99827	0.00438721	0.0178544	0.245722	0.998847
Choline/ethanolamine kinase family protein		TpMuguga_01g00942	0.00314686	0.0602907	0.0521947	1	0.00069804	0.00554243	0.125945	0.998329
Protein kinase domain protein		TpMuguga_01g00943	0.00267857	0.0690753	0.0387776	1	0	0.0454125	0	0.998942
hypothetical protein		TpMuguga_01g00944	0.00224509	0.0631066	0.0355762	1	0.00299663	0.0329196	0.0910289	0.987719
polyadenylate binding protein, human types 1, 2, 3, 4 family protein		TpMuguga_01g00945	0.00128728	0.0654167	0.0196781	1	0.00085794	0.0578561	0.0148288	0.982377
Ribosome biogenesis regulatory protein (RRS1) family protein		TpMuguga_01g00946	0.00360794	0.0925343	0.0389904	0.995763	0	0.0412003	0	0.994326
GrpE family protein		TpMuguga_01g00947	0.0123663	0.0515667	0.239812	1	0.00603379	0.0341285	0.176796	1
hypothetical protein		TpMuguga_01g00948	0.00355873	0.0752339	0.0473022	1	0.00118332	0.0494747	0.0239176	1
Small nuclear ribonucleoprotein SmD1b {ECO:0000303|PubMed:15575968}		TpMuguga_01g00949	0	0.082761	0	1	0	0.0461684	0	1
Mitochondrial import inner membrane translocase subunit tim44		TpMuguga_01g00950	0.00660191	0.0863642	0.0764427	1	0.00292668	0.0165069	0.177301	0.999136
Tim17/Tim22/Tim23/Pmp24 family		TpMuguga_01g00951	0	0.0621657	0	1	0	0.0408661	0	1
Dos2-interacting transcription regulator of RNA-Pol-II family protein		TpMuguga_01g00952	0.0211056	0.0916688	0.230237	1	0.0102294	0.0377118	0.271251	0.986322
putative integral membrane protein		TpMuguga_01g00955	0.00945887	0.0617633	0.153147	1	0.00840557	0.0322536	0.260608	0.997522
Transketolase pyrimidine binding domain		TpMuguga_01g00956	0.00241303	0.0383334	0.0629486	1	0.000803643	0.0281737	0.0285246	0.995331
hypothetical protein		TpMuguga_01g00959	0.00670162	0.058735	0.114099	0.999002	0.00459004	0.0322357	0.14239	1
putative integral membrane protein		TpMuguga_01g00960	0.00635405	0.0323675	0.19631	1	0.00241315	0.0128003	0.188523	1
[NU+] prion formation protein 1		TpMuguga_01g00961	0.00482231	0.0935996	0.0515206	1	0.00321039	0.0493939	0.0649956	0.987717
EAP30/Vps36 family protein		TpMuguga_01g00962	0.00601085	0.0751214	0.0800152	1	0.00320171	0.0396635	0.0807218	0.983947
Nuclear cap-binding protein subunit 2 domain protein		TpMuguga_01g00963	0.00237907	0.02703	0.0880159	1	0.00158521	0.0239781	0.0661106	0.990637
60S ribosomal protein L35		TpMuguga_01g00964	0	0.0476351	0	0.991935	0	0.0155446	0	0.99458
Phosphoglycerate kinase 1		TpMuguga_01g00965	0.00315679	0.0381585	0.0827284	1	0.000700117	0.02292	0.030546	0.991186
hypothetical protein		TpMuguga_01g00966	0.0225816	0.0523329	0.431499	0.876805	0.0138741	0.0344312	0.40295	0.991591
putative integral membrane protein		TpMuguga_01g00967	0.00907041	0.037461	0.242129	0.728814	0.00949907	0.0239773	0.396169	0.993368
N-glycosylase/DNA lyase		TpMuguga_01g00968	0	0.0558161	0	1	0.000958696	0.029979	0.0319789	1
ATP-dependent Clp protease adaptor protein ClpS family protein		TpMuguga_01g00969	0	0.0517447	0	1	0.0015448	0.0340968	0.0453063	0.996377
Mitochondrial inner membrane protease subunit 1		TpMuguga_01g00970	0	0.0723452	0	1	0.00380289	0.0132582	0.286833	0.993377
hypothetical protein		TpMuguga_01g00971	0.0123532	0.0644788	0.191586	1	0.00350673	0.0424642	0.0825809	1
hypothetical protein		TpMuguga_01g00972	0	0.0573528	0	1	0.000859784	0.00926653	0.0927838	1
Zinc finger, C3HC4 type (RING finger) family protein		TpMuguga_01g00973	0.00771596	0.0547564	0.140915	1	0.00157673	0.0147989	0.106543	0.997672
putative integral membrane protein		TpMuguga_01g00974	0	0.0675456	0	1	0	0	NA	1
DNA-dependent RNA polymerase family protein		TpMuguga_01g00975	0.00689383	0.0933268	0.0738676	1	0	0	NA	1
putative integral membrane protein		TpMuguga_01g00976	0.00599105	0.0710407	0.0843326	1	0.000497739	0.00196239	0.25364	0.99881
Ubiquitin family protein		TpMuguga_01g00977	0	0.049687	0	1	0	0	NA	1
Replication factor C subunit 2		TpMuguga_01g00978	0.00126689	0.0571705	0.0221599	1	0.000844357	0.0248727	0.0339471	0.991071
hypothetical protein		TpMuguga_01g00979	0	0.103613	0	0.903448	0	0.0605625	0	0.988506
Ribosomal protein S26e		TpMuguga_01g00980	0	0.0561009	0	1	0	0.065873	0	1
E2F-associated phosphofamily protein		TpMuguga_01g00981	0.0131467	0.0997779	0.13176	1	0.0122416	0.0356785	0.343108	1
hypothetical protein		TpMuguga_01g00982	0.00653836	0.0694823	0.0941011	1	0.00508152	0.031375	0.161961	0.999658
Protein kinase domain protein		TpMuguga_01g00983	0.0033403	0.0698548	0.0478177	1	0.00111147	0.0267748	0.0415119	1
Thrombospondin type 1 domain protein		TpMuguga_01g00984	0.00507702	0.0414757	0.12241	1	0	0	NA	1
P104		TpMuguga_01g00987	0.00428022	0.0220257	0.194329	1	0.00227975	0.000516974	4.40979	0.997992
hypothetical protein		TpMuguga_01g00990	0	0.0675372	0	1	0	0.0218197	0	1
Synaptobrevin family protein		TpMuguga_01g00991	0.00363968	0.0498404	0.0730267	1	0.0012109	0.0328949	0.0368112	0.988506
U6 snRNA-associated Sm-like protein LSm6		TpMuguga_01g00992	0	0.0416774	0	1	0	0.0708073	0	0.978632
putative integral membrane protein		TpMuguga_01g00993	0.0289619	0.118831	0.243723	1	0.0128026	0.0599206	0.21366	0.969163
N-terminal domain of ribose phosphate pyrophosphokinase		TpMuguga_01g00994	0.00735956	0.0862751	0.0853034	1	0.00534404	0.045434	0.117622	0.978528
hypothetical protein		TpMuguga_01g00995	0.00523106	0.0972458	0.0537921	0.995902	0.00579098	0.049143	0.117839	0.978142
hypothetical protein		TpMuguga_01g00996	0.00534762	0.0182936	0.292322	1	0.00355451	0	NA	0.995885
DNA excision repair protein ERCC-1		TpMuguga_01g00997	0.00203528	0.0732289	0.0277934	1	0	0.0536182	0	0.983897
hypothetical protein		TpMuguga_01g00998	0.00546949	0.0517447	0.105701	1	0.00728576	0.034427	0.211629	0.98434
putative integral membrane protein		TpMuguga_01g00999	0.0888989	0.147755	0.601666	0.855219	0	0.0631953	0	0.979381
hypothetical protein		TpMuguga_01g01000	0.00515276	0.0574009	0.0897679	1	0.00294046	0.031667	0.0928557	0.987112
hypothetical protein		TpMuguga_01g01001	0.0156195	0.0694275	0.224976	1	0.00718754	0.0306526	0.234484	0.982383
Uncharacterized protein YloA		TpMuguga_01g01002	0.00591914	0.0925504	0.0639558	1	0.00262554	0.0420979	0.0623675	0.984351
Protein TSSC1		TpMuguga_01g01003	0.00700803	0.0816152	0.0858667	1	0.00155199	0.00303644	0.511122	0.999074
alanine--tRNA ligase		TpMuguga_01g01004	0.00494643	0.0980186	0.0504642	0.999029	0.00027376	0.00306279	0.0893825	0.999353
NLI interacting factor-like phosphatase family protein		TpMuguga_01g01007	0.00336953	0.0741344	0.0454517	1	0.00449524	0.0269917	0.166541	0.991063
DWNN domain protein		TpMuguga_01g01008	0.00327977	0.0835317	0.0392638	1	0.00481472	0.0620314	0.0776175	0.997917
RNA pseudouridylate synthase family protein		TpMuguga_01g01009	0.00771091	0.0581311	0.132647	1	0.00384421	0.0330821	0.116202	0.993898
Transcriptional repressor TCF25 family protein		TpMuguga_01g01010	0.00674078	0.0428892	0.157167	1	0.00423694	0.0206733	0.204947	0.995297
hypothetical protein		TpMuguga_01g01011	0.0237738	0.0187217	1.26985	1	0	0	NA	1
Actin family protein		TpMuguga_01g01012	0.000915192	0.0388856	0.0235355	1	0	0	NA	1
Sugar efflux transporter for intercellular exchange family protein		TpMuguga_01g01013	0.00683506	0.0521252	0.131128	1	0	0	NA	1
Small nuclear RNA activating complex (SNAPc), subunit SNAP43 family protein		TpMuguga_01g01014	0.00200938	0.0160864	0.124912	1	0	0.0053381	0	0.998397
GPN-loop GTPase 2		TpMuguga_01g01015	0.00613971	0.0884304	0.0694299	1	0.00511725	0.0406839	0.125781	0.993917
hypothetical protein		TpMuguga_01g01016	0.00251678	0	NA	1	0	0	NA	1
ThiF family protein		TpMuguga_01g01017	0.0138412	0.0589985	0.234603	1	0.00689428	0.0298145	0.231239	0.98979
hypothetical protein		TpMuguga_01g01018	0.00670084	0.0620232	0.108038	1	0.00520421	0.0350797	0.148354	0.990814
Probable pre-mRNA-splicing factor ATP-dependent RNA helicase		TpMuguga_01g01019	0.00470037	0.126044	0.0372914	1	0.00156321	0.077084	0.0202793	0.990868
putative integral membrane protein		TpMuguga_01g01020	0	0.0560532	0	1	0.000847937	0.0404138	0.0209814	0.99596
putative integral membrane protein		TpMuguga_01g01021	0.0149478	0.0713126	0.20961	1	0.00948136	0.0583619	0.162458	0.992988
Zinc finger, C3HC4 type (RING finger) family protein		TpMuguga_01g01022	0.000968367	0.0297069	0.0325974	1	0.00258562	0.0322103	0.0802731	0.992355
mRNA turnover protein 4 homolog		TpMuguga_01g01023	0.00944002	0.0799789	0.118031	1	0.00754012	0.0377587	0.199692	1
tRNA synthetases class I (R) family protein		TpMuguga_01g01024	0.0038351	0.0692133	0.0554098	1	0.00127605	0.0371243	0.0343724	1
putative integral membrane protein		TpMuguga_01g01025	0.00536771	0.0925604	0.0579914	1	0	0.00836829	0	1
hypothetical protein		TpMuguga_01g01026	0.0230595	0.0377967	0.610093	0.992891	0.00659435	0.0165354	0.398803	1
U3 small nucleolar RNA-associated protein 15 homolog		TpMuguga_01g01027	0.00353462	0.0588537	0.0600577	1	0.00471428	0.028378	0.166124	0.998639
MKI67 FHA domain-interacting nucleolar phosphoprotein		TpMuguga_01g01032	0.0042388	0.0448564	0.094497	1	0.00282121	0.0117362	0.240386	1
hypothetical protein		TpMuguga_01g01033	0.00621229	0.0801295	0.0775281	1	0.00137654	0.015336	0.0897589	1
hypothetical protein		TpMuguga_01g01034	0.0060914	0.0786747	0.0774252	1	0.00541213	0.0111474	0.485505	1
Myb-like DNA-binding domain protein		TpMuguga_01g01035	0.00211902	0.0479466	0.0441954	1	0.000705426	0.0287323	0.0245517	1
RAP domain protein		TpMuguga_01g01036	0.0118624	0.0548057	0.216444	1	0.000490356	0.00185931	0.26373	1
hypothetical protein		TpMuguga_01g01037	0.00231348	0.0468536	0.0493767	1	0	0.00304106	0	1
Small ubiquitin-related modifier 1		TpMuguga_01g01040	0	0.0160434	0	1	0	0.0106574	0	1
ATP-dependent Clp protease proteolytic subunit 2		TpMuguga_01g01041	0.00326087	0.0500185	0.0651933	1	0.00217293	0.0287411	0.0756036	1
GCC2 and GCC3 family protein		TpMuguga_01g01042	0.00195122	0.0302449	0.064514	0.860061	0.00167833	0.0252175	0.0665542	0.99549
GCC2 and GCC3 family protein		TpMuguga_01g01043	0.00199701	0.0238905	0.0835898	0.769293	0.000473603	0.023661	0.0200162	0.99549
hypothetical protein		TpMuguga_01g01044	0.0233829	0.0701255	0.333444	1	0.0257381	0.0530383	0.485274	0.977879
elongation factor 4		TpMuguga_01g01045	0.00486916	0.0644363	0.0755654	1	0.00324234	0.0582915	0.055623	0.986308
Mitochondrial import receptor subunit TOM40-1		TpMuguga_01g01046	0.00106876	0.0455941	0.0234407	1	0.000712399	0.0470181	0.0151516	0.991561
hypothetical protein		TpMuguga_01g01047	0.0110296	0.0494685	0.222962	0.994872	0.0117604	0.0875721	0.134294	0.972509
aconitate hydratase 1		TpMuguga_01g01050	0.000946522	0.0994162	0.0095208	1	0.00126234	0.0898503	0.0140494	0.984352
Ribosomal Proteins L2 C-terminal domain		TpMuguga_01g01051	0.001693	0.0675879	0.0250489	1	0.00112761	0.0716625	0.015735	0.983269
Exosome complex component SKI6		TpMuguga_01g01052	0.00496143	0.106373	0.046642	1	0.00220103	0.0602042	0.0365594	1
tRNA synthetases class I (E and Q) anti-codon binding domain		TpMuguga_01g01053	0.00233372	0.0753575	0.0309687	1	0	0	NA	1
hypothetical protein		TpMuguga_01g01054	0.00959501	0.0522055	0.183793	1	0.00269925	0.0110638	0.243972	0.999073
hypothetical protein		TpMuguga_01g01055	0.019149	0.0365703	0.52362	1	0.0107944	0.0340346	0.31716	1
p32 - Merozoite Antigen	YES	TpMuguga_01g01056	0.0454685	0.0504142	0.901897	1	0.0351657	0.0333934	1.05307	1
hypothetical protein		TpMuguga_01g01057	0.0114071	0.10107	0.112863	1	0.0106412	0.0784634	0.135619	1
hypothetical protein		TpMuguga_01g01058	0.00243903	0.0460797	0.0529306	1	0.00216704	0.0169659	0.12773	0.998113
pre-mRNA splicing factor component family protein		TpMuguga_01g01059	0.00292826	0.0619646	0.047257	1	0.00195035	0.0375583	0.0519287	0.992551
RAP domain protein		TpMuguga_01g01060	0.00585845	0.0501795	0.11675	1	0.00455483	0.0304256	0.149704	0.999228
hypothetical protein		TpMuguga_01g01061	0.0110526	0.0720554	0.15339	1	0.0102673	0.0606636	0.169249	0.999249
Replication factor C C-terminal domain protein		TpMuguga_01g01062	0	0.0217722	0	1	0.0016225	0.0028626	0.566792	1
hypothetical protein		TpMuguga_01g01064	0.00850039	0.0561447	0.151402	1	0.000804775	0	NA	1
hypothetical protein		TpMuguga_01g01065	0.00512439	0.0842621	0.0608149	1	0	0	NA	1
putative integral membrane protein		TpMuguga_01g01066	0.00127011	0.0367608	0.0345507	1	0.000846143	0.003	0.282047	0.998022
TVP38/TMEM64 family membrane protein slr0305		TpMuguga_01g01067	0.00149365	0.0616258	0.0242375	1	0	0	NA	1
hypothetical protein		TpMuguga_01g01068	0.0174704	0.0317172	0.550816	1	0	0	NA	1
Sugar (and other) transporter family protein		TpMuguga_01g01069	0.000911162	0.0217294	0.0419322	1	0.00121494	0	NA	0.999298
Ubiquitin family		TpMuguga_01g01070	0	0.0372748	0	1	0	0	NA	1
hypothetical protein		TpMuguga_01g01071	0.00321372	0.0374298	0.0858598	1	0.00142662	0.00815503	0.174937	0.998308
tRNA-guanine transglycosylase		TpMuguga_01g01072	0.00211454	0.0484942	0.043604	1	0.000703936	0.0295052	0.023858	0.990196
Protein tyrosine kinase		TpMuguga_01g01073	0	0.0131008	0	1	0	0.019738	0	0.994059
N10 - haloacid dehalogenase-like hydrolase	YES	TpMuguga_01g01074	0.0133753	0.0302054	0.442811	1	0	0	NA	1
haloacid dehalogenase-like hydrolase family protein		TpMuguga_01g01075	0.174444	0.421888	0.413483	0.678082	0.00482666	0.0259137	0.186259	0.995434
haloacid dehalogenase-like hydrolase family protein		TpMuguga_01g01076	0.0242609	0.0690142	0.351535	0.532423	0.0039526	0.0160301	0.246573	0.998505
N43 - haloacid dehalogenase-like hydrolase	YES	TpMuguga_01g01077	0.00574028	0.0283856	0.202225	1	0	0	NA	1
Haloacid dehalogenase-like hydrolase	YES	TpMuguga_01g01078	0.00693486	0.0105636	0.656489	1	0.000921376	0	NA	1
hypothetical protein		TpMuguga_01g01079	0.00807545	0.0221828	0.364042	1	0	0	NA	1
hypothetical protein		TpMuguga_01g01080	0.00420096	0.0306752	0.13695	1	0	0	NA	1
Haloacid dehalogenase-like hydrolase	YES	TpMuguga_01g01081	0.0132126	0.0948274	0.139333	0.831169	0.0853358	0.16979	0.502598	0.989583
Haloacid dehalogenase-like hydrolase	YES	TpMuguga_01g01082	0.00415898	0.016072	0.258771	1	0.00184559	0.0106763	0.172867	1
haloacid dehalogenase-like hydrolase family protein		TpMuguga_01g01083	0.00306279	0.0304301	0.10065	1	0.00203943	0.0201896	0.101014	1
hypothetical protein		TpMuguga_01g01084	0.0269302	0.060257	0.446922	1	0	0	NA	1
Nucleosome assembly protein (NAP) family protein		TpMuguga_01g01085	0	0.0297806	0	1	0	0.0147606	0	0.995781
hypothetical protein		TpMuguga_01g01086	0.0149259	0	NA	0.707317	0.0208347	0	NA	0.97561
hypothetical protein		TpMuguga_01g01087	0.00207397	0.0479524	0.0432506	1	0.00276753	0.0369793	0.07484	0.985294
Elongation factor Tu GTP binding domain protein		TpMuguga_01g01088	0.00348878	0.0775598	0.0449818	1	0.0013934	0.0377948	0.0368677	0.986788
N-terminal domain of CBF1 interacting co-repressor CIR family protein		TpMuguga_01g01089	0.00772705	0.0320049	0.241434	1	0.00385481	0.0374242	0.103003	0.984568
Programmed cell death protein 2, C-terminal putative domain protein		TpMuguga_01g01090	0.00893533	0.102935	0.0868059	1	0.0044527	0.044084	0.101005	0.982127
Tp12		TpMuguga_01g01091	0.0157427	0.0761629	0.206698	1	0.000494601	0	NA	1
Eukaryotic translation initiation factor 3 subunit I		TpMuguga_01g01092	0.00250889	0.0748868	0.0335024	1	0	0	NA	1
hypothetical protein		TpMuguga_01g01095	0.00637962	0.0570497	0.111826	1	0.000529568	0	NA	1
EF-1 guanine nucleotide exchange domain protein		TpMuguga_01g01096	0.00177778	0.0609128	0.0291856	1	0	0	NA	1
Kinesin motor domain protein		TpMuguga_01g01097	0.0044494	0.0764707	0.0581844	1	0	0	NA	1
Transcription factor IIA, alpha/beta subunit family protein		TpMuguga_01g01098	0	0.0393791	0	1	0	0	NA	1
Cyclophilin type peptidyl-prolyl cis-trans isomerase/CLD		TpMuguga_01g01099	0.00360686	0.0593635	0.0607589	0.995708	0.00119427	0	NA	0.998569
Mitochondrial carrier family protein		TpMuguga_01g01100	0.00131579	0.059932	0.0219547	1	0	0.0129105	0	1
GPN-loop GTPase 1 {ECO:0000303|PubMed:20855544}		TpMuguga_01g01101	0.00144928	0.0919517	0.0157613	1	0.000965873	0.0233937	0.0412877	0.998843
tRNA pseudouridine synthase family protein		TpMuguga_01g01102	0.0168397	0.0925959	0.181862	1	0.00763608	0.0454458	0.168026	0.9993
Cyclophilin type peptidyl-prolyl cis-trans isomerase/CLD		TpMuguga_01g01103	0.00216216	0.0597756	0.0361714	1	0	0.0222444	0	1
Putative GTPase activating protein for Arf family protein		TpMuguga_01g01104	0.0165661	0.0500707	0.330854	1	0.00712302	0.0247573	0.287714	1
hypothetical protein		TpMuguga_01g01105	0.00429924	0.0340194	0.126376	1	0.00458673	0.0156839	0.292448	1
hypothetical protein		TpMuguga_01g01106	0.00619838	0.0461684	0.134256	1	0.00578595	0.0201354	0.287352	1
Myosin head (motor domain) family protein		TpMuguga_01g01107	0.00244399	0.0503851	0.0485063	1	0.00180927	0.0339581	0.0532797	1
Paraquat-inducible protein A family protein		TpMuguga_01g01108	0.00531389	0.0360454	0.147422	1	0.0036789	0.0168969	0.217726	0.999333
hypothetical protein		TpMuguga_01g01109	0.00711672	0.0342766	0.207626	0.981818	0.0059124	0.0119033	0.496702	1
E3 ubiquitin-protein ligase MGRN1		TpMuguga_01g01110	0.00301205	0.0798299	0.0377309	1	0.00200619	0.0649273	0.030899	1
hypothetical protein		TpMuguga_01g01111	0.00924286	0.0274421	0.336813	1	0	0.00119784	0	1
hypothetical protein		TpMuguga_01g01112	0.00564841	0.038576	0.146423	0.996667	0	0	NA	1
T-complex protein 1, theta subunit		TpMuguga_01g01113	0.000779626	0.0673349	0.0115783	1	0.000519661	0	NA	1
Rtr1/RPAP2 family protein		TpMuguga_01g01114	0.00740331	0.0345653	0.214184	1	0	0	NA	1
hypothetical protein		TpMuguga_01g01115	0.0179308	0.0379428	0.472574	1	0.00106885	0	NA	1
hypothetical protein		TpMuguga_01g01116	0.00822151	0.056453	0.145635	1	0	0	NA	1
hypothetical protein		TpMuguga_01g01117	0.00241206	0.0584237	0.0412857	1	0	0.0287116	0	1
hypothetical protein		TpMuguga_01g01118	0.00831476	0.0432357	0.192312	1	0.00617617	0.0404047	0.152858	0.999488
WD domain, G-beta repeat family protein		TpMuguga_01g01120	0.000949818	0.0706821	0.0134379	1	0.000632878	0.0560477	0.0112918	0.992593
Vacuolar protein sorting-associated protein 16 homolog		TpMuguga_01g01121	0.00857281	0.0604951	0.141711	1	0.00917859	0.0592543	0.154902	0.982942
ATPase family associated with various cellular activities (AAA)		TpMuguga_01g01122	0.00477286	0.0534527	0.0892914	0.998761	0.00211183	0.0115323	0.183122	0.995043
DNA gyrase B family protein		TpMuguga_01g01125	0.00555558	0.0525895	0.10564	1	0.00215628	0.0346055	0.0623104	0.986857
AP2-coincident C-terminal family protein		TpMuguga_01g01126	0.00337458	0.0394205	0.0856047	1	0.00249761	0.0400025	0.0624364	0.98556
hypothetical protein		TpMuguga_01g01129	0.0123799	0.0149259	0.829427	1	0.00547698	0.040482	0.135294	0.980769
Probable CDP-diacylglycerol--glycerol-3-phosphate 3-phosphatidyltransferase		TpMuguga_01g01130	0.00131392	0.0452064	0.0290648	1	0.00175394	0.0261692	0.0670229	0.990058
hypothetical protein		TpMuguga_01g01131	0.00996692	0.034809	0.286332	1	0.00662988	0.00912559	0.726515	0.989376
Helicase SRCAP		TpMuguga_01g01132	0.00762718	0.0885686	0.0861161	1	0.00524596	0.0487858	0.10753	0.979996
orotidine 5'-phosphate decarboxylase		TpMuguga_01g01133	0.0144062	0.044009	0.327347	1	0.00957791	0.043925	0.218051	0.977477
Zc3h12a-like Ribonuclease NYN domain protein		TpMuguga_01g01134	0.00974215	0.0725309	0.134317	0.921986	0.00862468	0.0411062	0.209815	0.977935
Ubiquitin fusion degradation protein UFD1 family protein		TpMuguga_01g01135	0.00802683	0.0212969	0.376901	1	0.00533691	0.0359673	0.148382	0.983015
UAA transporter family protein		TpMuguga_01g01136	0.00350332	0.0498799	0.070235	0.997297	0.000777404	0.0135078	0.0575522	0.99458
Ubiquitin family protein		TpMuguga_01g01137	0.00143096	0.0764019	0.0187293	0.990164	0.000955034	0.0463852	0.0205892	0.983444
Peptidyl-prolyl cis-trans isomerase PASTICCINO1		TpMuguga_01g01138	0.00411524	0.0584712	0.0703806	1	0.00411524	0.0450779	0.0912916	0.983165
hypothetical protein		TpMuguga_01g01139	0.00717451	0.0395386	0.181456	0.998302	0.00480002	0.0358672	0.133828	0.983476
Probable protein tyrosine phosphatase type IVA A		TpMuguga_01g01140	0	0.0375665	0	1	0	0.0123333	0	0.996055
Acylphosphatase-2		TpMuguga_01g01141	0	0.0927105	0	1	0	0.035721	0	0.989691
mRNA capping enzyme, catalytic domain protein		TpMuguga_01g01142	0.00642861	0.06928	0.0927917	1	0.00499704	0.0360972	0.138433	0.983677
Polyphosphatidylinositol phosphatase INP53		TpMuguga_01g01143	0.00516442	0.0406879	0.126928	1	0.00275088	0.0406328	0.0677009	0.984477
putative integral membrane protein		TpMuguga_01g01144	0.00366861	0.026175	0.140157	1	0.00367085	0.0173082	0.212088	0.991453
hypothetical protein		TpMuguga_01g01145	0.00683181	0.0283387	0.241077	1	0.00113497	0.00463859	0.244679	0.997268
Probable ATP-dependent RNA helicase DDX28		TpMuguga_01g01148	0.00879315	0.0653439	0.134567	1	0.000416002	0	NA	0.9995
Polyphosphatidylinositol phosphatase INP53		TpMuguga_01g01149	0.00274636	0.0681734	0.0402849	1	0	0	NA	1
Aspartyl aminopeptidase		TpMuguga_01g01150	0.00374007	0.080356	0.0465438	1	0	0	NA	1
CLPTM1-like membrane protein cnrB		TpMuguga_01g01151	0.00475626	0.0449386	0.105839	0.998575	0.000394348	0	NA	0.999525
DnaJ domain protein		TpMuguga_01g01152	0	0.070879	0	1	0	0	NA	1
hypothetical protein		TpMuguga_01g01153	0.00518585	0.0204791	0.253226	0.975904	0	0	NA	1
Iron/manganese superoxide dismutases C-terminal domain		TpMuguga_01g01156	0.00212465	0.0564783	0.0376188	1	0	0	NA	1
Phospholipase DDHD1		TpMuguga_01g01157	0.00395258	0.0640119	0.0617476	1	0	0	NA	1
ATPase family associated with various cellular activities (AAA) family protein		TpMuguga_01g01158	0.0029317	0.0676712	0.0433226	1	0	0	NA	1
hypothetical protein		TpMuguga_01g01159	0.0175716	0.0662066	0.265405	1	0	0	NA	1
hypothetical protein		TpMuguga_01g01160	0.017338	0.0698559	0.248196	1	0.00105546	0.00208732	0.505651	1
putative integral membrane protein		TpMuguga_01g01161	0.0205345	0.0714654	0.287334	0.998973	0.00808233	0.0346077	0.233541	0.999829
Glutamine amidotransferase class-I family protein		TpMuguga_01g01162	0.00396826	0.0255561	0.155276	1	0.00441048	0.0169403	0.260354	1
Major Facilitator Superfamily protein		TpMuguga_01g01163	0	0.0461921	0	1	0.0017549	0.0367046	0.0478115	1
hypothetical protein		TpMuguga_01g01164	0.0137075	0.034574	0.39647	1	0.0091067	0.0363207	0.25073	0.978368
ATP-dependent RNA helicase SUV3 homolog mitochondrial		TpMuguga_01g01165	0.0134491	0.0868232	0.154902	0.988423	0.0111356	0.056541	0.196948	0.970403
Branchpoint-bridging protein		TpMuguga_01g01166	0.00262621	0.0637968	0.0411652	1	0.00116539	0.0511688	0.0227754	0.982818
Protein kinase domain protein		TpMuguga_01g01167	0.00332143	0.0426234	0.077925	0.995014	0.000598892	0.0146827	0.040789	0.994777
U1 small nuclear ribonucleoprotein C		TpMuguga_01g01168	0.00306749	0.0740036	0.0414505	1	0.00204255	0.03439	0.0593939	0.985915
putative integral membrane protein		TpMuguga_01g01169	0.00504628	0.0748284	0.067438	1	0	0.0240502	0	0.992157
hypothetical protein		TpMuguga_01g01170	0.00870837	0.0555342	0.156811	1	0.00912748	0.0502701	0.181569	0.974359
SWR1-complex protein 4		TpMuguga_01g01173	0.00204337	0.0250139	0.0816892	1	0.00181646	0.0354158	0.0512896	0.987473
Ribonuclease P protein subunit p29		TpMuguga_01g01174	0.0116799	0.0456663	0.255766	1	0.00775773	0.0302635	0.25634	0.981627
HECT-domain (ubiquitin-transferase) family protein		TpMuguga_01g01175	0.0134508	0.0846121	0.15897	0.688009	0.00187742	0.0114033	0.164639	0.998221
Ferredoxin--NADP reductase root isozyme chloroplastic		TpMuguga_01g01180	0.0249949	0.115496	0.216414	0.634436	0.00747625	0.038445	0.194466	1
hypothetical protein		TpMuguga_01g01181	0.0106084	0.0889198	0.119303	1	0.0127347	0.0450055	0.282958	0.972509
lactate/malate dehydrogenase alpha/beta C-terminal domain	YES	TpMuguga_01g01182	0.00133393	0.0937178	0.0142334	1	0.000889218	0.0412656	0.0215487	0.988613
Prp18 domain protein		TpMuguga_01g01183	0.00763042	0.117121	0.0651501	1	0.0076279	0.0799657	0.0953897	0.972561
NMDA receptor-regulated protein 1 family protein		TpMuguga_01g01184	0.0395188	0.143654	0.275097	0.969754	0.0237789	0.0843648	0.281858	0.967051
hypothetical protein		TpMuguga_01g01187	0.0748256	0.197728	0.378426	0.97201	0.0405198	0.117743	0.344137	0.95259
Translation initiation factor IF-2		TpMuguga_01g01188	0.0902187	0.191	0.472348	0.988701	0.0197555	0.0404562	0.488317	0.972129
Cyclin-dependent kinase regulatory subunit family protein		TpMuguga_01g01189	0.0161877	0.0592413	0.27325	0.588235	0.0109684	0.0773909	0.141727	0.979675
Pre-mRNA splicing factor family protein		TpMuguga_01g01190	0.0661927	0.112326	0.58929	0.994236	0.067276	0.0953481	0.705583	0.924012
Regulator of chromosome condensation (RCC1) repeat family protein		TpMuguga_01g01191	0.0274222	0.0937122	0.292621	1	0.0144283	0.0556551	0.259244	0.993252
Lipoate-protein ligase A		TpMuguga_01g01192	0.0256231	0.146242	0.175211	0.983471	0	0.0264139	0	0.99449
pinin/SDK/memA/ protein conserved region family protein		TpMuguga_01g01193	0.00547781	0.0802905	0.0682249	1	0.00121384	0.0859978	0.0141148	0.979442
Tubulin binding cofactor C family protein		TpMuguga_01g01194	0.0290405	0.121049	0.239907	0.94704	0.00969655	0.0477386	0.203118	0.987539
emp24/gp25L/p24 family/GOLD family protein		TpMuguga_01g01195	0.00402415	0.100927	0.0398718	1	0.00402236	0.0196491	0.204709	0.995283
Ribonucleotide reductase, small chain family protein		TpMuguga_01g01196	0.00709683	0.096463	0.0735704	1	0	0.0138612	0	1
hypothetical protein		TpMuguga_01g01197	0.0147711	0.138957	0.1063	1	0.00514661	0.0363443	0.141607	0.991453
hypothetical protein		TpMuguga_01g01198	0.0110271	0.131893	0.0836064	0.996753	0.00457524	0.0693585	0.0659651	0.983766
Sphingomyelinase C		TpMuguga_01g01199	0.00135962	0.0597827	0.0227427	1	0.00181615	0.0424395	0.042794	0.991534
3'5'-cyclic nucleotide phosphodiesterase family protein		TpMuguga_01g01200	0.0160555	0.0979545	0.163907	1	0.00876521	0.0372398	0.235372	0.987886
RNA recognition motif. (a.k.a. RRM, RBD, or RNP domain) family protein		TpMuguga_01g01201	0.0031679	0.138177	0.0229265	1	0	0.0154844	0	0.998761
Pre-mRNA-splicing factor CWC22		TpMuguga_01g01202	0.0097602	0.191348	0.0510075	0.881072	0.0130325	0.0763465	0.170702	0.981513
Ribosomal protein S8 family protein		TpMuguga_01g01203	0	0.0601525	0	1	0.0021974	0.0235776	0.0931988	1
Ras family protein		TpMuguga_01g01204	0.00397089	0.0953664	0.0416383	1	0.00132108	0.0568226	0.0232491	0.98748
Pre-mRNA-splicing factor srp2		TpMuguga_01g01207	0.044192	0.197861	0.223349	0.975694	0.0230259	0.0968834	0.237667	0.964093
hypothetical protein		TpMuguga_01g01208	0.0126764	0.102141	0.124107	1	0.00279655	0.0107145	0.261007	0.998342
putative integral membrane protein		TpMuguga_01g01209	0.00164204	0.0798981	0.0205516	1	0	0.00845079	0	1
Mitochondrial carrier family protein		TpMuguga_01g01210	0.00905183	0.0823407	0.109932	1	0.00515577	0.0842575	0.0611906	0.998996
hypothetical protein		TpMuguga_01g01211	0.0107667	0.0381843	0.281966	0.996337	0.0112418	0.0735947	0.152753	0.982906
Methionine--tRNA ligase		TpMuguga_01g01212	0.0342637	0.171914	0.199307	0.998227	0.0197367	0.0722031	0.27335	0.961516
Digestive organ expansion factor homolog		TpMuguga_01g01213	0.00977895	0.0991072	0.0986704	1	0.00557364	0.0474046	0.117576	0.979648
E3 ubiquitin-protein ligase RING1-like		TpMuguga_01g01214	0.00130919	0.0407917	0.0320944	1	0.00525214	0.0372362	0.14105	0.993789
hypothetical protein		TpMuguga_01g01215	0.00360145	0.0443479	0.081209	0.983051	0	0.0192937	0	0.99435
Cyclin, N-terminal domain protein		TpMuguga_01g01216	0.0069465	0.072608	0.0956713	1	0.00461834	0.0478988	0.0964187	0.987552
hypothetical protein		TpMuguga_01g01217	0.00466564	0.0256435	0.181942	1	0.00155199	0.00562327	0.275995	0.996357
hypothetical protein		TpMuguga_01g01218	0.007595	0.0406879	0.186665	1	0.00167903	0.0339232	0.0494949	0.987952
Phosphatidylserine decarboxylase		TpMuguga_01g01219	0.00387348	0.0583447	0.0663895	1	0.00907657	0.0296209	0.306424	0.989676
putative integral membrane protein		TpMuguga_01g01220	0.00536195	0.0470317	0.114007	1	0.00142509	0.0213918	0.0666186	0.990991
hypothetical protein		TpMuguga_01g01221	0.0263225	0.0775738	0.339323	NA	0.0923603	0.273809	0.337317	0.885673
hypothetical protein		TpMuguga_01g01222	0.0354905	0.0736316	0.482001	0.85266	0.00946303	0.017015	0.556157	1
hypothetical protein		TpMuguga_01g01223	NA	NA	NA	NA	0.00485305	0.0145609	0.333293	1
hypothetical protein		TpMuguga_01g01224	0.0399981	0.125937	0.317604	0.971591	0.027569	0.0959586	0.287301	0.938849
SVSP family protein	YES	TpMuguga_01g01225	0.0218921	0.0292008	0.74971	0.997696	0.00591633	0.0119629	0.494555	0.99846
SVSP family protein		TpMuguga_01g01226	0.00954857	0.0146465	0.651934	0.966942	0.000762002	0.00312663	0.243713	0.998163
SVSP family protein		TpMuguga_01g01227	0.0464066	0.0674505	0.688009	0.963387	0.0269552	0.0464187	0.580697	0.958134
hypothetical protein		TpMuguga_01g01228	0.0561435	0.0527374	1.06459	0.836066	0.0536902	0.0346883	1.54779	0.928571
putative integral membrane protein		TpMuguga_01g01229	0.017817	0.0769526	0.231532	1	0.00993348	0.041483	0.239459	1
RAP domain protein		TpMuguga_01g01230	0.00195408	0.0483714	0.0403975	1	0	0	NA	1
Proteasome subunit protein		TpMuguga_01g01231	0	0.0364444	0	1	0	0	NA	1
RNA recognition motif. (a.k.a. RRM, RBD, or RNP domain) family protein		TpMuguga_01g01232	0.00429647	0.0830724	0.0517196	1	0.00429339	0.0544619	0.078833	0.988215
hypothetical protein		TpMuguga_01g01233	0.0274254	0.13764	0.199254	0.937313	0.0222234	0.0848535	0.261904	0.975078
hypothetical protein		TpMuguga_01g02000	0.0514617	0.165748	0.310481	0.539256	0.00912723	0.0328698	0.277678	0.978956
Rab-GTPase-TBC domain protein		TpMuguga_01g02005	0.00216372	0.0722362	0.0299534	1	0	0.00863319	0	1
hypothetical protein		TpMuguga_01g02010	0	0	NA	1	0	0	NA	1
Methyltransferase-like protein 13		TpMuguga_01g02015	0.0174909	0.0959268	0.182336	1	0.00884958	0.0607297	0.145721	0.993939
E3 ubiquitin-protein ligase UPL1		TpMuguga_01g02020	0.00675241	0.100476	0.0672041	0.74485	0.000411878	0.00948975	0.0434024	0.997891
hypothetical protein		TpMuguga_01g02025	0.00270881	0.0527458	0.0513559	1	0.00180451	0.0395287	0.0456507	0.985755
hypothetical protein		TpMuguga_01g02030	0.0141314	0.161081	0.0877281	0.983108	0.00829884	0.0469905	0.176607	1
hypothetical protein		TpMuguga_01g02035	0	0	NA	0.28	0.0276784	0	NA	0.966667
RNA recognition motif. (a.k.a. RRM, RBD, or RNP domain) family protein		TpMuguga_01g02040	0	0.0858078	0	0.988372	0	0	NA	1
Oligosaccharide biosynthesis protein Alg14 like family protein		TpMuguga_01g02045	0.0129914	0.0412475	0.314961	1	0	0	NA	1
hypothetical protein		TpMuguga_01g02050	0.0122248	0.19562	0.0624927	1	0.00541003	0.101097	0.0535135	0.97276
HEC/Ndc80p family protein		TpMuguga_01g02055	0.00378645	0.0562471	0.0673182	1	0.00352942	0.0565121	0.0624542	1
hypothetical protein		TpMuguga_01g02060	0.00973374	0.0406191	0.239635	1	0.00169894	0.0126158	0.134668	0.999798
Acetyltransferase (GNAT) family protein		TpMuguga_01g02065	0.0145434	0.0631953	0.230134	1	0.00704046	0.0264371	0.266309	1
Structural maintenance of chromosomes protein 6		TpMuguga_01g02070	0.00694717	0.107151	0.0648353	1	0.00307938	0.0329991	0.0933172	0.994792
hypothetical protein		TpMuguga_01g02075	0.014009	0.0366921	0.3818	1	0	0	NA	1
hypothetical protein		TpMuguga_01g02080	0.0229116	0.106688	0.214752	1	0.0162475	0.0673401	0.241275	0.975263
putative integral membrane protein		TpMuguga_01g02085	0.0018105	0.0217407	0.0832773	1	0.00120652	0.0144235	0.0836492	0.995671
hypothetical protein		TpMuguga_01g02090	0.0236298	0.0637503	0.370662	0.975042	0.0079094	0.0363753	0.217439	0.991681
hypothetical protein		TpMuguga_01g02095	0.00590845	0.0894359	0.0660635	1	0	0	NA	1
hypothetical protein		TpMuguga_01g02100	0.0124743	0.102498	0.121703	0.995409	0.00613913	0.0585413	0.104868	0.99796
FF domain protein		TpMuguga_01g02105	0.00971072	0.101718	0.095467	1	0	0	NA	1
Ribonuclease Z		TpMuguga_01g02110	0.0114898	0.111255	0.103275	0.987828	0.00409359	0.0486119	0.0842095	0.98814
GPI ethanolamine phosphate transferase 2		TpMuguga_01g02120	0.00770855	0.0566052	0.136181	1	0.00442823	0.0345494	0.128171	0.987909
hypothetical protein		TpMuguga_01g02125	0.0049426	0.0539583	0.0916003	0.999318	0.00367375	0.0377484	0.0973221	1
Ribosomal protein L17 family protein		TpMuguga_01g02130	0.0102042	0.101506	0.100528	1	0	0	NA	1
AP2 domain protein		TpMuguga_01g02135	0.010008	0.0851979	0.117468	1	0.000780437	0.0104975	0.0743447	0.995828
hypothetical protein		TpMuguga_01g02140	0.00528318	0.0516101	0.102367	0.999559	0.00274485	0.0331432	0.0828179	0.990892
Protease Do-like 9		TpMuguga_01g02145	0.0196709	0.0786628	0.250066	0.986733	0.0167121	0.0564053	0.296286	0.979376
Plasmodium falciparum CPW-WPC domain protein		TpMuguga_01g02150	0.0156746	0.0540775	0.289854	0.696181	0.00433058	0.0487993	0.0887426	0.996528
60S acidic ribosomal protein P0		TpMuguga_01g02155	0.00694289	0.156409	0.0443894	0.996805	0.00184049	0.058354	0.0315401	0.992545
diphthamide biosynthesis enzyme Dph1/Dph2 domain protein		TpMuguga_01g02160	0.0489766	0.143384	0.341576	0.991011	0.0109472	0.0360464	0.303698	0.992509
Cytochrome C oxidase subunit II, periplasmic domain protein		TpMuguga_01g02165	0.00264901	0.14256	0.0185818	1	0	0.0316169	0	0.995885
Galactose oxidase, central domain protein		TpMuguga_01g02170	0.00380832	0.0571025	0.0666928	0.499259	0.00507261	0.0370495	0.136914	0.997778
Sas10 C-terminal domain protein		TpMuguga_01g02175	0.00420169	0.107676	0.0390215	1	0.00279721	0.0635402	0.0440227	0.998296
hypothetical protein		TpMuguga_01g02180	0.00275103	0.0894915	0.0307407	1	0	0.0288151	0	1
putative integral membrane protein		TpMuguga_01g02185	0.00710906	0.0818995	0.0868022	1	0.00473188	0.0535942	0.0882908	0.988889
CS domain protein		TpMuguga_01g02190	0.00723071	0.0572919	0.126208	1	0.0106247	0.0377659	0.281332	0.984848
hypothetical protein		TpMuguga_01g02195	0.00425231	0.0808864	0.0525714	1	0.0028322	0.0529437	0.0534945	1
DEAD/DEAH box helicase family protein		TpMuguga_01g02200	0.00927847	0.126963	0.0730803	1	0	0	NA	1
DnaJ domain protein		TpMuguga_01g02205	0.00361555	0.0636424	0.0568105	1	0.00120325	0.0370589	0.0324686	0.987179
Ribosomal protein L33 family protein		TpMuguga_01g02210	0	0.0726374	0	1	0	0	NA	1
50S ribosomal protein L1		TpMuguga_01g02215	0.00235387	0.0357743	0.0657977	1	0.00156873	0.0146884	0.106801	1
RNA recognition motif. (a.k.a. RRM, RBD, or RNP domain) family protein		TpMuguga_01g02220	0.00729489	0.0293436	0.248602	1	0.00485537	0.0495639	0.0979619	0.97971
Elongation factor P (EF-P) KOW-like domain protein		TpMuguga_01g02225	0.00274098	0.0649053	0.0422304	1	0	0.0427162	0	0.987013
hypothetical protein		TpMuguga_01g02230	0.0138555	0.0761629	0.181919	1	0.0101919	0.0497631	0.204807	1
putative integral membrane protein		TpMuguga_01g02235	0.00435415	0.0337135	0.129151	1	0.00290206	0.0567548	0.0511333	0.989691
Ribosomal protein L22p/L17e family protein		TpMuguga_01g02240	0.00858378	0.116561	0.0736423	0.989865	0.0018825	0.0150617	0.124986	1
Protein kinase domain protein		TpMuguga_01g02245	0.00206186	0.0244255	0.0844141	1	0	0.0161731	0	1
hypothetical protein		TpMuguga_01g02250	0.0128759	0.0772386	0.166702	0.994845	0.0178036	0.0291906	0.609907	0.970486
hypothetical protein		TpMuguga_01g02255	0.00177936	0.026122	0.0681172	1	0.000592651	0	NA	0.999285
hypothetical protein		TpMuguga_01g02260	0.0147835	0.0862468	0.171409	1	0	0.00484948	0	1
hypothetical protein		TpMuguga_01g02265	0.0224847	0.123425	0.182173	1	0.00546255	0.0344517	0.158557	0.985845
putative integral membrane protein		TpMuguga_01g02270	0.0206787	0.0739515	0.279626	0.597826	0.0168871	0.0620553	0.272129	0.976484
hypothetical protein		TpMuguga_01g02275	0.0114949	0.0715634	0.160625	1	0.00570813	0.0443486	0.128711	1
Phytanoyl-CoA dioxygenase (PhyH) family protein		TpMuguga_01g02280	0.00878487	0.0667849	0.13154	1	0.00847962	0.0429448	0.197454	0.98834
hypothetical protein		TpMuguga_01g02285	0.0665088	0.13319	0.499352	0.806452	0.0347332	0.0441022	0.787563	0.985663
Probable cysteine desulfurase		TpMuguga_01g02290	0.00728935	0.0680251	0.107157	1	0	0.00228137	0	1
hypothetical protein		TpMuguga_01g02295	0.0137461	0.0776555	0.177014	1	0	0	NA	1
hypothetical protein		TpMuguga_01g02300	0	0.0956709	0	1	0	0	NA	1
hypothetical protein		TpMuguga_01g02305	0.0173651	0.0741807	0.234091	1	0.0151772	0.066839	0.22707	0.981546
JmjC domain, hydroxylase family protein		TpMuguga_01g02310	0.00118918	0.0345816	0.0343876	1	0.000792498	0.0213369	0.0371421	0.99953
hypothetical protein		TpMuguga_01g02315	0	0	NA	1	0	0	NA	1
PPPDE putative peptidase domain protein		TpMuguga_01g02320	0.0228744	0.0993891	0.23015	0.973422	0.0128937	0.0681072	0.189315	0.978959
hypothetical protein		TpMuguga_01g02325	0.00601145	0.0588778	0.102101	1	0.000399388	0	NA	0.999522
putative integral membrane protein		TpMuguga_01g02330	0.00905671	0.030461	0.297321	1	0.00451381	0.0325582	0.138638	0.991007
tRNA synthetase class II core domain (G H P S and T)		TpMuguga_01g02335	0.002079	0.0873562	0.0237991	1	0.00138488	0.043158	0.0320887	1
Ribosomal protein L1p/L10e family protein		TpMuguga_01g02340	0.007039	0.0594906	0.118321	1	0.00187149	0.0318069	0.0588392	1
Phosphatidylinositol 4-phosphate 5-kinase 7		TpMuguga_01g02345	0.00703921	0.107391	0.0655473	1	0.00487836	0.0751942	0.0648768	0.977252
hypothetical protein		TpMuguga_01g02350	0.00915809	0.062176	0.147293	1	0.00101232	0	NA	0.998765
ATP-dependent rRNA helicase RRP3		TpMuguga_01g02355	0.0136678	0.0544045	0.251226	1	0.00807409	0.0549721	0.146876	1
RNA recognition motif. (a.k.a. RRM, RBD, or RNP domain) family protein		TpMuguga_01g02360	0	0.00506759	0	0.996516	0.00100671	0	NA	1
hypothetical protein		TpMuguga_01g02365	0.00540056	0.0851979	0.0633885	1	0.00540786	0.0411767	0.131333	0.980892
hypothetical protein		TpMuguga_01g02370	0	0.080076	0	0.0789474	0.00993046	0.0194816	0.509735	0.983709
Serine hydrolase (FSH1) family protein		TpMuguga_01g02375	0.00704851	0.063944	0.110229	1	0	0.00455928	0	1
hypothetical protein		TpMuguga_01g02380	0.0138389	0.015728	0.879894	1	0.00852841	0.0401165	0.212591	0.978091
putative integral membrane protein		TpMuguga_01g02390	0.00325179	0.0544098	0.0597647	1	0	0	NA	1
hypothetical protein		TpMuguga_01g02395	0.00448412	0.0713987	0.062804	0.95	0	0	NA	1
Ubiquitin-like modifier-activating enzyme atg7		TpMuguga_01g02400	0.00302085	0.0753364	0.0400981	1	0.00362794	0.0282291	0.128518	0.999522
hypothetical protein		TpMuguga_01g02405	0.0172201	0.165963	0.103759	1	0.00379507	0.0303072	0.12522	1
Chaperone protein DnaJ		TpMuguga_01g02410	0.0670599	0.126674	0.52939	0.496795	0	0.016147	0	0.997863
RAP domain protein		TpMuguga_01g02415	0.0034232	0.0770377	0.0444353	1	0	0.00232648	0	0.999314
54S ribosomal protein L10 mitochondrial		TpMuguga_01g02420	0.0151654	0.0971636	0.156081	0.984802	0.00390099	0.0883884	0.0441346	0.984615
Transcription factor Tfb2 family protein		TpMuguga_01g02425	0.00130619	0.058529	0.022317	1	0.00174179	0.00986451	0.176571	0.999485
putative integral membrane protein		TpMuguga_01g02430	0.00948629	0.0870541	0.10897	1	0.00315624	0.0109491	0.288265	0.992674
Bromodomain protein		TpMuguga_01g02435	0.0149277	0.0599449	0.249023	1	0.00654259	0.0413153	0.158358	1
AAR2 family protein		TpMuguga_01g02440	0.0161195	0.0630623	0.255611	1	0.00313496	0.0245421	0.127738	1
hypothetical protein		TpMuguga_01g02445	0.0405094	0.147485	0.274669	0.989605	0.0116578	0.040537	0.287584	0.980356
hypothetical protein		TpMuguga_01g02450	0.0021107	0.0422647	0.0499399	1	0.00046853	0.0238589	0.0196376	0.99263
CHY zinc finger family protein		TpMuguga_01g02455	0.010541	0.0722362	0.145924	1	0.00049867	0	NA	0.999407
Rhomboid family protein		TpMuguga_01g02460	0.00187764	0.0110094	0.170549	1	0.000625163	0.0297606	0.0210064	0.996271
WD-40 repeat-containing protein MSI2		TpMuguga_01g02465	0.00314906	0.062974	0.0500057	1	0.000698893	0.0245253	0.0284968	0.996675
putative integral membrane protein		TpMuguga_01g02470	0.00705611	0.0999814	0.0705742	1	0.00469485	0.0720973	0.0651183	0.996255
hypothetical protein		TpMuguga_01g02475	0.0150484	0.0505083	0.297939	0.996084	0.00903491	0.0450504	0.200551	0.999565
Myosin head (motor domain) family protein		TpMuguga_01g02480	0.000765306	0.0630706	0.0121341	0.992823	0.00135238	0.0209515	0.064548	0.997408
hypothetical protein		TpMuguga_01g02485	0.00492208	0.105223	0.0467778	1	0.000654415	0.0178314	0.0367	1
Rhomboid family protein		TpMuguga_01g02490	0.00514435	0.0987339	0.0521032	0.997967	0.00570915	0.0498956	0.114422	0.97832
putative integral membrane protein		TpMuguga_01g02495	0.0344138	0.13	0.264721	0.986339	0.014033	0.0776487	0.180724	0.968343
Peptidase M16 inactive domain protein		TpMuguga_01g02500	0.0123862	0.0738593	0.1677	0.876354	0.00848828	0.0476082	0.178294	0.991419
putative integral membrane protein		TpMuguga_01g02505	0.00576303	0.03815	0.151062	1	0.00527791	0.0292435	0.180482	1
Conserved oligomeric Golgi complex subunit 4		TpMuguga_01g02510	0.00219539	0.0272757	0.0804888	1	0.000730883	0.00137631	0.531047	0.998701
putative integral membrane protein		TpMuguga_01g02515	0.0253977	0.145239	0.174869	0.990305	0.00743125	0.0423767	0.175362	0.993922
Flavin containing amine oxidoreductase family protein		TpMuguga_01g02520	0.0101111	0.0522556	0.193493	0.99933	0.00747209	0.0438418	0.170433	0.99933
hypothetical protein		TpMuguga_01g02525	0.013894	0.0690192	0.201306	0.997885	0.00792905	0.0384283	0.206334	0.999292
putative integral membrane protein		TpMuguga_01g02530	0.00207469	0.0809167	0.0256398	1	0	0.0171927	0	0.995
putative integral membrane protein		TpMuguga_01g02535	0	0.0493328	0	1	0	0.0106858	0	1
hypothetical protein		TpMuguga_01g02540	0.00703405	0.049742	0.141411	1	0	0	NA	1
Putative E3 ubiquitin-protein ligase protein PFF1365c		TpMuguga_01g02545	0.00845033	0.0820829	0.102949	0.787651	0.00213601	0.0262857	0.0812615	0.996084
NEDD8-conjugating enzyme Ubc12		TpMuguga_01g02550	0.0119334	0.0752983	0.158482	1	0	0	NA	1
hypothetical protein		TpMuguga_01g02555	0.0357105	0.136947	0.260761	0.962963	0.00650733	0.0372424	0.174729	0.992433
putative integral membrane protein		TpMuguga_01g02560	0.0267741	0.0524906	0.510074	1	0	0	NA	1
G-patch domain protein		TpMuguga_01g02565	0.00377359	0.0948631	0.0397793	1	0.00504204	0.040482	0.12455	0.993994
hypothetical protein		TpMuguga_01g02570	0.0112649	0.0556878	0.202287	1	0	0	NA	1
SNF2 family N-terminal domain protein		TpMuguga_01g02575	0.00506616	0.0692038	0.0732064	1	0.00168535	0.0180382	0.0934325	0.994688
hypothetical protein		TpMuguga_01g02580	0.0789048	0.234141	0.336996	0.87931	0.0247445	0.190289	0.130037	0.921569
hypothetical protein		TpMuguga_01g02585	0.00304569	0.0689531	0.0441704	1	0.00406494	0.0596746	0.0681184	0.989292
hypothetical protein		TpMuguga_01g02590	0.0238698	0.0530524	0.449929	1	0	0	NA	1
Patatin-like phospholipase family protein		TpMuguga_01g02595	0.00388929	0.0564382	0.0689124	1	0.00518867	0.0446474	0.116214	0.995062
Putative MYST-like histone acetyltransferase 1		TpMuguga_01g02600	0.00189334	0.0534577	0.0354176	1	0	0.0482121	0	0.99398
hypothetical protein		TpMuguga_01g02605	0.00951387	0.0926501	0.102686	1	0.00917022	0.0667637	0.137353	0.999145
hypothetical protein		TpMuguga_01g02610	0.000727773	0.0628965	0.011571	1	0.00016164	0.000567027	0.285066	1
hypothetical protein		TpMuguga_01g02615	0	0.0377438	0	1	0	0	NA	1
RAP domain protein		TpMuguga_01g02620	0.0170599	0.0663316	0.25719	1	0.0107442	0.0484379	0.221815	0.986183
Sas10/Utp3/C1D family protein		TpMuguga_01g02625	0.00918848	0.0117881	0.779473	1	0	0	NA	1
Yos1-like family protein		TpMuguga_01g02630	0	0.0748284	0	1	0	0	NA	1
putative integral membrane protein		TpMuguga_01g02635	0.00238048	0.0564973	0.0421344	1	0	0	NA	1
Nuclear movement protein nudc		TpMuguga_01g02640	0.00739681	0.083098	0.0890132	0.997135	0	0	NA	1
Alpha/beta hydrolase family protein		TpMuguga_01g02645	0.0167231	0.178688	0.0935885	0.498054	0.0122939	0.0645972	0.190317	0.96658
hypothetical protein		TpMuguga_01g02650	0	0.0356503	0	1	0	0	NA	1
hypothetical protein		TpMuguga_01g02655	0.0167986	0.0208782	0.804601	1	0.0160883	0.0110703	1.45328	0.977612
Ribosomal protein L23 family protein		TpMuguga_01g02660	0	0.026033	0	1	0.00110762	0	NA	0.998682
Nucleoporin complex subunit 54 family protein		TpMuguga_01g02665	0.00550461	0.0840431	0.0654975	1	0.00183039	0	NA	0.998911
hypothetical protein		TpMuguga_01g02670	0.00361012	0.0143545	0.251497	1	0.00240481	0.0289891	0.0829557	0.988506
Nuclear movement protein nudc		TpMuguga_01g02675	0.00254238	0.0353006	0.0720207	1	0	0	NA	1
hypothetical protein		TpMuguga_01g02680	0.00281823	0.0237644	0.11859	1	0	0	NA	1
hypothetical protein		TpMuguga_01g02685	0.0353486	0.106966	0.330465	0.9801	0.0166197	0.0609426	0.272711	0.979088
hypothetical protein		TpMuguga_01g02690	0.0164175	0.0673235	0.24386	0.975042	0.00414366	0.0251069	0.16504	0.987798
hypothetical protein		TpMuguga_01g02695	0.0109602	0.0872461	0.125624	1	0	0	NA	1
Phosphatidylinositol N-acetylglucosaminyltransferase family protein		TpMuguga_01g02700	0.00290839	0.0564176	0.0515511	1	0	0	NA	1
Transcription factor Pcc1 family protein		TpMuguga_01g02705	0.00978009	0.0965963	0.101247	1	0	0	NA	1
Sybindin-like family protein		TpMuguga_01g02710	0.00518809	0.0506094	0.102512	1	0.00518809	0.0198359	0.261551	0.98773
TBC domain-containing protein kinase-like protein		TpMuguga_01g02715	0.0101836	0.0671449	0.151666	1	0.000259465	0.000995066	0.260752	0.999691
Eukaryotic aspartyl protease family protein		TpMuguga_01g02720	0.00873796	0.107755	0.0810913	1	0	0	NA	1
hypothetical protein		TpMuguga_01g02725	0.00485318	0.0647018	0.0750084	0.952663	0.00434453	0.0507625	0.0855855	0.990138
hypothetical protein		TpMuguga_01g02730	0.0201354	0.0377438	0.533477	1	0.00800008	0.0247956	0.32264	0.98366
hypothetical protein		TpMuguga_01g02735	0.00147856	0.0176479	0.0837813	1	0	0	NA	1
Fumble family protein		TpMuguga_01g02740	0.029124	0.156347	0.186278	0.983516	0.0210002	0.0534684	0.392759	0.980769
hypothetical protein		TpMuguga_01g02745	0.0200125	0.0967497	0.206849	0.998024	0.0127218	0.0345357	0.368366	0.993399
Hydroxyethylthiazole kinase family protein		TpMuguga_01g02750	0.00446845	0.0672594	0.0664362	1	0.00746967	0.0701544	0.106475	0.984085
hypothetical protein		TpMuguga_01g02755	0.00435889	0.0619974	0.0703077	1	0	0.00669647	0	1
putative integral membrane protein		TpMuguga_01g02760	0.0062392	0.0332004	0.187925	1	0	0	NA	1
hypothetical protein		TpMuguga_01g02765	0.0608853	0.101851	0.597787	0.68932	0.0449304	0.0831471	0.540372	0.996528
Adaptin N terminal region family protein		TpMuguga_01g02770	0.0101662	0.0495557	0.205147	1	0	0	NA	1
hypothetical protein		TpMuguga_01g02775	0	0.078503	0	1	0.000810154	0.0648352	0.0124956	0.987476
Transforming growth factor-beta receptor-associated protein 1		TpMuguga_01g02780	0.00296988	0.101705	0.029201	1	0.00339575	0.0768311	0.0441976	0.982227
Choline/ethanolaminephosphotransferase 1		TpMuguga_01g02785	0	0.0372748	0	1	0.00142003	0.0221282	0.064173	0.990947
hypothetical protein		TpMuguga_01g02790	0	0.0706404	0	1	0	0.0228154	0	0.993464
hypothetical protein		TpMuguga_01g02795	0.0144177	0.0669589	0.215322	1	0.0079064	0.0239405	0.330252	0.983582
Transcription factor TFIID (or TATA-binding protein, TBP) family protein		TpMuguga_01g02800	0.00208987	0.0271347	0.0770181	1	0.00418484	0.0311127	0.134506	1
hypothetical protein		TpMuguga_01g02805	0.0025918	0.0591439	0.0438218	1	0.00172687	0.019201	0.0899361	1
Vps53-like, N-terminal family protein		TpMuguga_01g02810	0.00181855	0.105653	0.0172125	1	0.00161562	0.0688667	0.0234601	1
hypothetical protein		TpMuguga_01g02815	0.00390372	0.0388856	0.10039	1	0	0	NA	1
hypothetical protein		TpMuguga_01g02820	0.0136236	0.0429352	0.317306	1	0.000383166	0	NA	0.999542
MIF4G domain protein		TpMuguga_01g02825	0.0138955	0.0469409	0.296022	0.711652	0.0129123	0.0341181	0.37846	0.974108
Microsomal signal peptidase 12 kDa subunit (SPC12) family protein		TpMuguga_01g02830	0	0.112009	0	1	0	0	NA	1
Translation initiation factor eIF-2B subunit gamma		TpMuguga_01g02835	0.0112274	0.0135827	0.826595	1	0	0	NA	1
hypothetical protein		TpMuguga_01g02840	0.00893533	0	NA	1	0	0	NA	1
putative integral membrane protein		TpMuguga_01g02845	0.00442915	0.110665	0.0400228	1	0.006956	0.0802145	0.0867174	0.969697
putative integral membrane protein		TpMuguga_01g02850	0.00816335	0.0310925	0.26255	0.962963	0	0	NA	1
mTERF family protein		TpMuguga_01g02855	0.00539786	0.0333124	0.162038	1	0	0	NA	1
Translation initiation factor IF-3, C-terminal domain protein		TpMuguga_01g02860	0.00453174	0.0539154	0.0840527	1	0	0	NA	1
Tetratricopeptide repeat protein 27		TpMuguga_01g02865	0.0132356	0.088542	0.149484	0.532176	0.00682987	0.0220221	0.310138	0.991828
hypothetical protein		TpMuguga_01g02870	0	0.0879054	0	1	0	0	NA	1
GTP1/OBG family protein		TpMuguga_01g02875	0.0267204	0.112853	0.236771	0.662757	0.0225121	0.071784	0.313609	0.979167
hypothetical protein		TpMuguga_02g00001	0.0223897	0.059437	0.376697	0.116232	0.0192341	0.0374832	0.513139	0.983968
hypothetical protein		TpMuguga_02g00002	0.0155663	0.0448599	0.346998	1	0.0601072	0.160611	0.374241	0.883333
SVSP family protein		TpMuguga_02g00003	0.00140023	0.00542008	0.258342	NA	0.133793	0.135315	0.988748	0.818333
SVSP family protein		TpMuguga_02g00004	0.0974023	0.19096	0.510066	0.320946	0.0433009	0.075876	0.570679	0.975665
SVSP family protein		TpMuguga_02g00005	0.257829	0.476992	0.540531	0.0151781	0.126084	0.223537	0.564038	0.871429
SVSP family protein		TpMuguga_02g00006	0.125597	0.274474	0.457593	0.362416	0.0329796	0.0445933	0.739564	0.990338
SVSP family protein		TpMuguga_02g00007	0.150625	0.34519	0.436355	0.368217	0.067133	0.146168	0.459287	0.931624
SVSP family protein		TpMuguga_02g00008	0.0235006	0.0632465	0.371572	1	0	0	NA	1
SVSP family protein		TpMuguga_02g00009	0.0374591	0.0465349	0.804967	0.724036	0.00168079	0	NA	1
SVSP family protein	YES	TpMuguga_02g00010	NA	NA	NA	NA	0.00646173	0.0024565	2.63046	0.991609
SVSP family protein		TpMuguga_02g00011	0.030389	0.0168074	1.80807	0.428377	0.00168943	0.00464668	0.363578	0.997284
hypothetical protein		TpMuguga_02g00012	0.020524	0.0505939	0.405662	1	0.00034646	0	NA	0.999579
hypothetical protein		TpMuguga_02g00013	0.00941189	0.0342482	0.274814	1	0	0	NA	1
ABC transporter family protein		TpMuguga_02g00016	0.0224263	0.149304	0.150206	0.996084	0.0646584	0.394249	0.164004	0.919799
ABC transporter family protein		TpMuguga_02g00017	0.0173498	0.104385	0.16621	0.909328	0.0104822	0.0597323	0.175486	0.985795
hypothetical protein		TpMuguga_02g00018	0.0321142	0.0509062	0.63085	0.690778	0.00293554	0.00410823	0.714551	1
hypothetical protein		TpMuguga_02g00019	0.00175981	0.0104977	0.167638	0.999442	0.000546818	0.0027215	0.200925	0.998511
hypothetical protein		TpMuguga_02g00020	0.00493739	0.0127347	0.387713	1	0.00237277	0.00634477	0.373973	0.995226
SNF5 / SMARCB1 / INI1 family protein		TpMuguga_02g00021	0.00121065	0.00966197	0.125301	1	0.000806886	0.00642746	0.125537	0.997101
hypothetical protein		TpMuguga_02g00022	0.0013465	0.0201017	0.0669843	1	0	0.0201017	0	0.993651
E3 ubiquitin-protein ligase UPL6		TpMuguga_02g00025	0.00520384	0.0181912	0.286064	1	0.00173039	0.00277137	0.624382	0.997079
hypothetical protein		TpMuguga_02g00026	0.00552692	0.0133932	0.412666	1	0	0	NA	1
hypothetical protein		TpMuguga_02g00030	0.00336135	0.0199182	0.168758	1	0	0	NA	1
hypothetical protein		TpMuguga_02g00031	0.00573069	0.018596	0.308168	1	0	0	NA	1
hypothetical protein		TpMuguga_02g00032	0.00123711	0.0102741	0.120411	0.518576	0.00042511	0	NA	1
hypothetical protein		TpMuguga_02g00033	0.00416162	0.0100808	0.412826	1	0.000345921	0	NA	1
V-type proton ATPase subunit C 1-A		TpMuguga_02g00034	0.00427504	0.0300469	0.142279	1	0	0	NA	1
Thioredoxin-1		TpMuguga_02g00035	0	0.0132747	0	1	0	0	NA	1
Protein yippee-like At5g53940		TpMuguga_02g00036	0	0.0411062	0	1	0	0	NA	1
hypothetical protein		TpMuguga_02g00037	0.063141	0.125996	0.501136	0.727116	0.0401446	0.0681151	0.589365	0.948044
hypothetical protein		TpMuguga_02g00038	0.00922497	0.0120303	0.766809	1	0	0	NA	1
Histone deacetylase Rpd3		TpMuguga_02g00039	0	0.0102042	0	1	0	0	NA	1
Probable proline--tRNA ligase mitochondrial		TpMuguga_02g00040	0.00183011	0.00343447	0.532865	1	0	0	NA	1
hypothetical protein		TpMuguga_02g00043	0.0655863	0.130703	0.501797	0.741438	0.0401446	0.0681151	0.589365	0.948044
Histone H3-like centromeric protein CSE4		TpMuguga_02g00044	0.00308695	0.00357782	0.862802	0.997613	0	0	NA	1
Cytochrome c oxidase subunit Vb family protein		TpMuguga_02g00045	0	0.0184436	0	1	0	0	NA	1
Aminotransferase class I and II family protein		TpMuguga_02g00046	0	0.0073756	0	1	0	0	NA	1
hypothetical protein		TpMuguga_02g00047	0.00459302	0.023101	0.198824	1	0	0	NA	1
Cyclophilin type peptidyl-prolyl cis-trans isomerase/CLD		TpMuguga_02g00048	0.0043716	0.0230492	0.189664	1	0	0	NA	1
hypothetical protein		TpMuguga_02g00049	0.142332	0.262741	0.541719	0.542714	0	0	NA	1
Nuclear transport factor 2		TpMuguga_02g00050	0	0.0137619	0	1	0	0	NA	1
hypothetical protein		TpMuguga_02g00053	0.0107109	0.0395429	0.270868	1	0	0	NA	1
Phosphatidylinositol-4-phosphate 5-Kinase family protein		TpMuguga_02g00054	0.0103524	0	NA	1	0	0	NA	1
hypothetical protein		TpMuguga_02g00055	0.0108681	0.0231381	0.469707	1	0.000899955	0	NA	0.999273
Actin family protein		TpMuguga_02g00056	0.00341492	0.0390968	0.0873452	1	0.00227402	0.018015	0.126229	1
Myristoyl-CoA:protein N-myristoyltransferase N-terminal domain		TpMuguga_02g00057	0.00371978	0.0342135	0.108723	1	0.00123826	0.0112194	0.110368	0.995643
Probable deoxyhypusine synthase		TpMuguga_02g00058	0	0.058444	0	1	0	0.0190055	0	0.993711
Spermatogenesis-associated protein 5		TpMuguga_02g00059	0.00871118	0.0502358	0.173406	1	0.00482782	0.0318415	0.15162	0.984434
hypothetical protein		TpMuguga_02g00060	0.00639936	0.0547507	0.116882	1	0.00212548	0.024462	0.0868888	0.98993
Inorganic pyrophosphatase family protein		TpMuguga_02g00061	0.00396128	0.0346596	0.114291	1	0.00264667	0.0230029	0.115058	0.989616
hypothetical protein		TpMuguga_02g00062	0.00480271	0.040119	0.119712	1	0.00351813	0.019201	0.183226	0.989819
Nuf2 family protein		TpMuguga_02g00063	0.00368381	0.0208709	0.176505	1	0	0	NA	1
40S ribosomal protein S15a		TpMuguga_02g00064	0	0.0700899	0	1	0	0	NA	1
putative integral membrane protein		TpMuguga_02g00065	0.0046154	0.043133	0.107004	1	0	0	NA	1
Receptor expression-enhancing protein 5		TpMuguga_02g00066	0.00163399	0.0175105	0.0933146	1	0	0	NA	1
RNA recognition motif. (a.k.a. RRM, RBD, or RNP domain) family protein		TpMuguga_02g00067	0	0	NA	1	0.0014918	0	NA	1
hypothetical protein		TpMuguga_02g00068	0	0.048132	0	1	0	0	NA	1
hypothetical protein		TpMuguga_02g00071	0.00821176	0.00547448	1.50001	1	0	0	NA	1
hypothetical protein		TpMuguga_02g00074	0.00626402	0.0319386	0.196127	1	0.00297634	0.0140273	0.212182	1
Vacuolar protein sorting-associated protein 18 homolog		TpMuguga_02g00075	0.0046663	0.0654366	0.0713103	1	0.0008467	0.0115543	0.0732798	0.999334
hypothetical protein		TpMuguga_02g00076	0.00551473	0.0545695	0.101059	1	0.000915053	0	NA	1
snRNA-activating protein of 50kDa MW C terminal family protein		TpMuguga_02g00077	0.00612963	0.0482925	0.126927	1	0.00116335	0.011232	0.103575	1
Ribosomal L27e protein family		TpMuguga_02g00078	0	0.0313635	0	1	0	0	NA	1
hypothetical protein		TpMuguga_02g00079	0.00676442	0.0251069	0.269424	1	0	0	NA	1
60S ribosomal protein L29-1		TpMuguga_02g00080	0	0	NA	1	0	0	NA	1
Exosome complex exonuclease RRP4 N-terminal region family protein		TpMuguga_02g00081	0.00323538	0.0432664	0.0747781	0.992424	0	0	NA	1
Ribosomal L18p/L5e family		TpMuguga_02g00082	0	0.0303583	0	1	0	0	NA	1
60S ribosomal protein L7a-2		TpMuguga_02g00083	0.0015949	0.0234394	0.0680434	1	0	0.00387098	0	0.998752
Endoplasmic reticulum-based factor for assembly of V-ATPase family protein		TpMuguga_02g00084	0.0115514	0.0795041	0.145293	1	0	0	NA	1
Zinc finger C-x8-C-x5-C-x3-H type (and similar) family protein		TpMuguga_02g00087	0.0041359	0.0233028	0.177485	1	0.000392953	0.00153061	0.256729	1
Protein arginine N-methyltransferase 1.1		TpMuguga_02g00088	0.00447679	0.0842662	0.0531267	1	0	0	NA	1
Ribosomal protein L21e		TpMuguga_02g00089	0	0.0769906	0	1	0	0	NA	1
Transcription factor BTF3		TpMuguga_02g00090	0	0.044656	0	1	0	0	NA	1
ribosomal protein L10.e		TpMuguga_02g00093	0.00191877	0.0276848	0.0693078	1	0	0	NA	1
50S ribosomal protein L24		TpMuguga_02g00094	0.00393444	0.0730306	0.0538738	1	0	0	NA	1
replication factor-a protein 1 (rpa1) family protein		TpMuguga_02g00095	0.000676972	0.0517223	0.0130886	1	0	0	NA	1
DnaJ C terminal domain protein		TpMuguga_02g00096	0.00185014	0.0206435	0.0896233	1	0.000615827	0	NA	0.999274
Papain family cysteine protease family protein		TpMuguga_02g00097	0.00605181	0.0294878	0.205231	1	0	0	NA	1
Papain family cysteine protease family protein		TpMuguga_02g00098	0.00682771	0.0286811	0.238056	0.959207	0	0.00452832	0	0.998688
Papain family cysteine protease family protein		TpMuguga_02g00099	0.000971188	0.0204651	0.0474558	0.946046	0	0	NA	1
putative integral membrane protein		TpMuguga_02g00100	0	0	NA	1	0	0	NA	1
Zinc finger protein 622		TpMuguga_02g00101	0.00225437	0.03418	0.0659557	1	0	0.00318641	0	1
Werner syndrome ATP-dependent helicase homolog		TpMuguga_02g00102	0.00165517	0.052711	0.0314009	1	0	0	NA	1
putative integral membrane protein		TpMuguga_02g00105	0.00965309	0.0486219	0.198534	1	0	0	NA	1
U6 snRNA-associated Sm-like protein LSm3		TpMuguga_02g00106	0	0	NA	1	0	0	NA	1
Long chain acyl-CoA synthetase 5		TpMuguga_02g00107	0.000608273	0.0295046	0.0206162	1	0	0	NA	1
HPC2 and ubinuclein domain protein		TpMuguga_02g00110	0.00398172	0.0512082	0.0777556	1	0	0.00118017	0	1
Ubiquitin carboxyl-terminal hydrolase family protein		TpMuguga_02g00111	0.00109012	0.0219635	0.0496331	1	0	0	NA	1
hypothetical protein		TpMuguga_02g00112	0.0118156	0.0470051	0.251369	1	0	0	NA	1
DNA replication licensing factor MCM6		TpMuguga_02g00113	0.00290799	0.0624194	0.0465879	1	0.000276122	0.00102477	0.269449	0.999674
hypothetical protein		TpMuguga_02g00114	0.00215054	0.00887584	0.242291	1	0	0	NA	1
putative integral membrane protein		TpMuguga_02g00115	0.00787114	0.073173	0.107569	1	0	0	NA	1
putative integral membrane protein		TpMuguga_02g00116	0.00335196	0.0906274	0.0369862	1	0	0	NA	1
RecF/RecN/SMC N terminal domain protein		TpMuguga_02g00117	0.00568979	0.0772145	0.073688	1	0	0	NA	1
RNA polymerase III RPC4 family protein		TpMuguga_02g00118	0.0126407	0.0656156	0.192649	1	0	0	NA	1
Kelch domain-containing protein 3		TpMuguga_02g00119	0.00340835	0.0461167	0.0739072	1	0.000348939	0	NA	0.999592
hypothetical protein		TpMuguga_02g00120	0	0.0360069	0	1	0	0	NA	1
Der1-like family protein		TpMuguga_02g00121	0	0.0307735	0	1	0	0	NA	1
hypothetical protein		TpMuguga_02g00122	0.0279457	0.076819	0.363786	0.988372	0.0021747	0	NA	1
DEAD/DEAH box helicase	YES	TpMuguga_02g00123	0	0.0160649	0	0.985037	0	0	NA	1
Tyrosine--tRNA ligase cytoplasmic		TpMuguga_02g00124	0.0045515	0.0590607	0.0770648	1	0	0	NA	1
OST-HTH Associated domain protein		TpMuguga_02g00125	0.00496691	0.0547831	0.0906648	1	0	0	NA	1
Histidine phosphatase superfamily (branch 1) family protein		TpMuguga_02g00126	0	0.0206625	0	1	0	0	NA	1
hypothetical protein		TpMuguga_02g00127	0.0116976	0.0564973	0.207047	1	0.000484183	0	NA	0.999427
putative integral membrane protein		TpMuguga_02g00128	0	0.0161877	0	1	0	0	NA	1
Aspartyl protease family protein		TpMuguga_02g00129	0.00729299	0.0436342	0.167139	1	0	0	NA	1
putative integral membrane protein		TpMuguga_02g00130	0.00319489	0.0931428	0.034301	1	0	0	NA	1
RAP domain protein		TpMuguga_02g00131	0.0098193	0.0719568	0.136461	1	0	0	NA	1
Colon cancer-associated protein Mic1-like family protein		TpMuguga_02g00132	0.00730959	0.087576	0.0834657	1	0	0	NA	1
Pyruvate kinase, barrel domain protein		TpMuguga_02g00134	0.00303613	0.0601478	0.0504779	1	0	0.00148405	0	1
hypothetical protein		TpMuguga_02g00135	0.020022	0.0636078	0.314774	1	0.0047215	0.00524707	0.899836	0.992806
hypothetical protein		TpMuguga_02g00136	0.0160864	0.0337515	0.476613	1	0	0	NA	1
hypothetical protein		TpMuguga_02g00137	0.00610069	0.0613839	0.0993858	1	0	0	NA	1
hypothetical protein		TpMuguga_02g00138	0.00318665	0.0505178	0.0630797	0.966316	0	0	NA	1
Protein kinase domain protein		TpMuguga_02g00139	0.000865551	0.0412475	0.0209843	1	0	0	NA	1
Tp8 - Papain family cysteine protease	YES	TpMuguga_02g00140	0.00204221	0.0312545	0.0653412	1	0	0	NA	1
Mitochondrial carrier protein		TpMuguga_02g00141	0	0.0538831	0	1	0	0	NA	1
Polyubiquitin		TpMuguga_02g00142	0.00920257	0.00877203	1.04908	1	0	0	NA	1
Dynamin central region family protein		TpMuguga_02g00143	0	0.0530582	0	1	0	0	NA	1
TFIIH basal transcription factor complex helicase repB subunit		TpMuguga_02g00144	0.000549753	0.0995696	0.00552129	1	0	0	NA	1
putative integral membrane protein		TpMuguga_02g00145	0.023153	0.0802547	0.288494	0.995652	0	0	NA	1
radical SAM enzyme/protein acetyltransferase, ELP3 family protein		TpMuguga_02g00146	0.0087642	0.106856	0.0820188	0.996548	0.00225764	0.0268485	0.0840882	0.989247
hypothetical protein		TpMuguga_02g00147	0.0150318	0.0950303	0.158179	1	0.0100043	0.0544766	0.183644	0.972222
X88 - Heat shock 70 kDa protein	YES	TpMuguga_02g00148	0	0.0534206	0	0.998457	0	0.0253657	0	0.99177
RING finger protein PFF0165c		TpMuguga_02g00149	0.00357002	0.0741048	0.0481753	0.986092	0	0	NA	1
putative integral membrane protein		TpMuguga_02g00152	0.0100049	0.0598388	0.167198	1	0	0	NA	1
hypothetical protein		TpMuguga_02g00153	0.00779228	0.0631953	0.123305	1	0	0	NA	1
DNA repair protein RAD50		TpMuguga_02g00154	0.00472102	0.076479	0.0617296	1	0	0	NA	1
RNA recognition motif. (a.k.a. RRM, RBD, or RNP domain) family protein		TpMuguga_02g00160	0.0149445	0.041969	0.356083	0.99435	0	0	NA	1
Protein PEROXIN-4		TpMuguga_02g00161	0.00269059	0.0722207	0.037255	1	0	0	NA	1
Coatomer WD associated region family protein		TpMuguga_02g00162	0.0132493	0.142264	0.0931312	0.983812	0.00166071	0.0348433	0.0476622	0.991661
AP2 domain protein		TpMuguga_02g00163	0.0406018	0.215671	0.188258	0.8449	0.00656387	0.028588	0.229603	0.991898
hypothetical protein		TpMuguga_02g00164	0.0350216	0.123022	0.284677	0.658509	0.0173423	0.0509249	0.340546	0.964365
5'-3' exoribonuclease 1		TpMuguga_02g00165	0.0526642	0.163234	0.322631	0.95194	0.0133972	0.0251346	0.533021	0.975434
MAC/Perforin domain protein		TpMuguga_02g00166	0.0245746	0.115262	0.213207	0.983315	0.00359166	0.0205246	0.174993	0.988827
tRNA synthetases class II core domain (F) family protein		TpMuguga_02g00167	0.0452127	0.21629	0.209037	0.945709	0.0114898	0.0384937	0.298486	0.990527
hypothetical protein		TpMuguga_02g00168	0.0781811	0.173391	0.450894	0.936585	0.033472	0.0655171	0.510889	0.979821
Centrosomal protein of 76 kDa		TpMuguga_02g00169	0.00961219	0.145818	0.0659189	1	0.0037959	0.0216004	0.175733	0.99271
hypothetical protein		TpMuguga_02g00170	0.007347	0.127064	0.0578214	1	0.00827509	0.0202801	0.408041	1
dihydroorotate dehydrogenase (fumarate)		TpMuguga_02g00171	0.0116517	0.098355	0.118466	1	0.00235149	0.0169021	0.139124	1
ATPase family associated with various cellular activities (AAA) family protein		TpMuguga_02g00172	0.00115819	0.0755619	0.0153277	1	0	0	NA	1
hypothetical protein		TpMuguga_02g00174	0.0436534	0.0989828	0.44102	0.518027	0.00296931	0.0185547	0.16003	0.993577
hypothetical protein		TpMuguga_02g00175	0	0	NA	0.8	0	0	NA	1
Protein kinase domain protein		TpMuguga_02g00178	0.00159419	0.0491812	0.0324147	1	0.00070786	0.0174134	0.0406502	0.993719
Methyltransferase TYW3 family protein		TpMuguga_02g00179	0.0128417	0.105923	0.121235	0.998466	0.000320959	0.00125786	0.255162	0.999233
PHF5-like protein		TpMuguga_02g00180	0	0.0466472	0	1	0	0	NA	1
Elongation factor Tu GTP binding domain protein		TpMuguga_02g00181	0.000904023	0.0686696	0.0131648	1	0	0.0285967	0	0.991097
Ring finger domain protein		TpMuguga_02g00182	0.0130515	0.0447131	0.291894	0.982343	0.00562722	0.0101131	0.55643	0.989501
EXS family protein		TpMuguga_02g00183	0.000986437	0.0208018	0.0474206	1	0.000328695	0.0125342	0.0262238	0.995712
WD domain, G-beta repeat family protein		TpMuguga_02g00184	0.023708	0.083034	0.285522	0.518625	0	0	NA	0.998299
hypothetical protein		TpMuguga_02g00185	0.03145	0.0882688	0.356298	1	0	0	NA	1
GYF domain protein		TpMuguga_02g00187	0.00882645	0.0869623	0.101498	0.995471	0	0	NA	1
50S ribosomal protein L24		TpMuguga_02g00188	0.0123164	0.0774882	0.158945	1	0	0	NA	1
hypothetical protein		TpMuguga_02g00189	0.00689792	0.0365647	0.18865	1	0.000763893	0	NA	0.999089
Cyclin, N-terminal domain protein		TpMuguga_02g00190	0.00117325	0.0563645	0.0208154	1	0.000781963	0.0245295	0.0318784	0.99162
Protein kinase domain protein		TpMuguga_02g00191	0.00112676	0.0305497	0.0368829	1	0.00150131	0.0502899	0.0298532	0.983066
hypothetical protein		TpMuguga_02g00194	0.00251046	0.055581	0.0451677	1	0	0	NA	1
putative integral membrane protein		TpMuguga_02g00195	0.00216138	0.0121296	0.17819	1	0	0	NA	1
Glutaredoxin family protein		TpMuguga_02g00196	0.00202771	0.0306556	0.0661449	1	0.00405406	0.0204268	0.198468	0.988836
Hexaprenyldihydroxybenzoate methyltransferase mitochondrial		TpMuguga_02g00197	0.00136209	0.0585923	0.0232469	1	0	0	NA	1
C-terminal topoisomerase domain		TpMuguga_02g00198	0.00866823	0.0553885	0.156499	1	0.000547545	0	NA	0.999341
Bromodomain protein		TpMuguga_02g00199	0.00245902	0.056289	0.0436856	1	0	0	NA	1
Probable phosphatidylinositol phosphate kinase DDB_G0267588		TpMuguga_02g00200	0.0021805	0.0493103	0.0442199	0.688235	0	0	NA	1
JAB1/Mov34/MPN/PAD-1 ubiquitin protease		TpMuguga_02g00201	0	0.0471359	0	1	0	0	NA	1
Transcription factor TFIIB repeat family protein		TpMuguga_02g00202	0	0.0344888	0	1	0	0	NA	1
Adenylate kinase isoenzyme 6 homolog		TpMuguga_02g00203	0.00678738	0.018238	0.372156	1	0	0	NA	1
DNA-directed RNA polymerases II IV and V subunit 9A		TpMuguga_02g00205	0.00244898	0.032263	0.0759067	1	0	0	NA	1
Mitochondrial FAD-linked sulfhydryl oxidase erv1		TpMuguga_02g00206	0.00319489	0.050228	0.0636078	1	0	0	NA	1
hypothetical protein		TpMuguga_02g00207	0.0040623	0	NA	1	0	0	NA	1
hypothetical protein		TpMuguga_02g00208	0.0033389	0.0256435	0.130205	1	0	0.00420464	0	0.998682
Prefoldin subunit family protein		TpMuguga_02g00209	0.00145349	0.0109292	0.132992	0.996575	0	0	NA	1
hypothetical protein		TpMuguga_02g00210	0.0121166	0.0155931	0.777049	1	0	0	NA	1
hypothetical protein		TpMuguga_02g00211	0.0118747	0.0242201	0.490284	1	0.0047235	0.00418703	1.12813	0.993113
hypothetical protein		TpMuguga_02g00212	0.0132967	0.0323326	0.411249	1	0	0	NA	1
hypothetical protein		TpMuguga_02g00213	0.0219711	0.028507	0.770727	0.99726	0.000758534	0	NA	0.999087
hypothetical protein		TpMuguga_02g00214	0.00804297	0.0247956	0.32437	1	0	0	NA	1
hypothetical protein		TpMuguga_02g00215	0.0271957	0.0127256	2.13708	1	0	0	NA	1
hypothetical protein		TpMuguga_02g00216	0.00567815	0.00994568	0.570916	0.96248	0.000226612	0	NA	0.999728
G10 protein		TpMuguga_02g00217	0	0.0670838	0	1	0	0	NA	1
Mitochondrial-processing peptidase subunit alpha		TpMuguga_02g00218	0.00325336	0.0116564	0.279106	1	0	0	NA	1
hypothetical protein		TpMuguga_02g00219	0.010193	0.0285477	0.357051	1	0.00135063	0.00124753	1.08264	0.998009
hypothetical protein		TpMuguga_02g00220	0	0.0246936	0	1	0	0	NA	1
X-domain of DnaJ-containing family protein		TpMuguga_02g00221	0.00225113	0.0495593	0.0454229	1	0.000499604	0	NA	0.999415
40S ribosomal protein S29		TpMuguga_02g00222	0	0.0333388	0	0.945455	0	0	NA	1
Protein PRY1		TpMuguga_02g00223	0.00704506	0.0554953	0.126949	1	0	0	NA	1
putative Putative chloroquine resistance transporter		TpMuguga_02g00224	0.001999	0.0460321	0.0434262	1	0	0.00229446	0	0.999227
hypothetical protein		TpMuguga_02g00225	0.00287586	0.0367671	0.0782184	1	0.00063823	0.00266076	0.239868	0.998457
AP2 domain protein		TpMuguga_02g00226	0	0	NA	0.0153257	0.00326384	0.00640112	0.509886	0.996094
hypothetical protein		TpMuguga_02g00229	0.0076727	0.0329723	0.232701	1	0.0051064	0	NA	0.993827
Syntaxin-2		TpMuguga_02g00230	0	0.0274756	0	1	0	0.0145283	0	0.99574
Importin-beta N-terminal domain protein		TpMuguga_02g00231	0.00201884	0.0480164	0.0420449	1	0.000268938	0.00096868	0.277633	0.999369
putative integral membrane protein		TpMuguga_02g00232	0.00147438	0.045857	0.0321518	0.986418	0.00196721	0.0229971	0.0855419	0.990247
hypothetical protein		TpMuguga_02g00233	0.00368671	0.0549949	0.0670374	1	0.00166027	0.0133793	0.124093	0.994091
Glycine cleavage H-family protein		TpMuguga_02g00234	0.00961937	0.0295605	0.325413	1	0	0	NA	1
60S ribosomal protein L37-3		TpMuguga_02g00235	0	0.0166674	0	1	0	0	NA	1
hypothetical protein		TpMuguga_02g00236	0.00774101	0.0576283	0.134326	1	0	0	NA	1
RNA polymerases N / 8 kDa subunit		TpMuguga_02g00237	0	0.0465265	0	1	0	0	NA	1
Ras-induced vulval development antagonist family protein		TpMuguga_02g00238	0.00580087	0.0418519	0.138605	0.951111	0	0	NA	1
hypothetical protein		TpMuguga_02g00239	0.0101113	0.0493115	0.20505	1	0.00114047	0	NA	0.998638
hypothetical protein		TpMuguga_02g00240	0.00491906	0.0321888	0.152819	1	0.00163577	0.00906355	0.180478	0.995183
Kae1-associated kinase Bud32		TpMuguga_02g00241	0.00417247	0	NA	1	0.00277907	0	NA	0.996748
SCO1/SenC		TpMuguga_02g00242	0	0.0417741	0	1	0.00242375	0.027526	0.0880532	0.988555
Heat shock protein homolog pss1	YES	TpMuguga_02g00243	0.0010369	0.0335693	0.0308883	0.997558	0.00137832	0.0313874	0.0439132	0.988604
Tp 7- Heat shock protein 90	YES	TpMuguga_02g00244	0.00115741	0.0232577	0.0497645	1	0.000385567	0.010768	0.0358066	0.996307
ADP-ribosylation factor 2		TpMuguga_02g00245	0	0.00810819	0	1	0	0	NA	1
hypothetical protein		TpMuguga_02g00246	0.0121245	0.0755721	0.160437	1	0.0030113	0.0417697	0.0720928	0.983452
Eukaryotic translation initiation factor 3 subunit L		TpMuguga_02g00247	0	0.0487234	0	1	0	0.0158999	0	0.995152
Nucleolar GTP-binding protein 1		TpMuguga_02g00248	0.00141459	0.0778115	0.0181798	1	0.00141426	0.0232542	0.0608174	0.991081
hypothetical protein		TpMuguga_02g00249	0	0.0293333	0	1	0.000703565	0.0166442	0.0422708	0.994123
hypothetical protein		TpMuguga_02g00250	0.00494304	0.0371907	0.13291	1	0	0	NA	1
Helicase		TpMuguga_02g00251	0.00369516	0.0789751	0.0467889	0.998924	0	0	NA	1
hypothetical protein		TpMuguga_02g00252	0	0.0582817	0	1	0	0	NA	1
ATP synthase, Delta/Epsilon chain, beta-sandwich domain protein		TpMuguga_02g00253	0	0.0787608	0	1	0	0	NA	1
hypothetical protein		TpMuguga_02g00254	0.00600905	0.0832537	0.0721775	1	0	0	NA	1
putative integral membrane protein		TpMuguga_02g00255	0.00216294	0.0866347	0.0249663	1	0	0.00606677	0	0.998255
putative integral membrane protein		TpMuguga_02g00256	0.00454375	0.0248986	0.18249	1	0	0	NA	1
Presequence protease 1 chloroplastic/mitochondrial		TpMuguga_02g00257	0.00380567	0.0528035	0.0720722	1	0.000253047	0.00184134	0.137426	0.999107
Peptidase M16C associated family protein		TpMuguga_02g00260	0.00142747	0.0603835	0.02364	1	0	0	NA	1
E3 SUMO-protein ligase pli1		TpMuguga_02g00261	0.000856042	0.0586843	0.0145872	1	0	0	NA	1
hypothetical protein		TpMuguga_02g00262	0.00766118	0.0456816	0.167708	1	0	0	NA	1
hypothetical protein		TpMuguga_02g00263	0.0127697	0.0269389	0.474023	1	0.00105727	0	NA	1
RNA-binding protein 42		TpMuguga_02g00264	0	0.0498996	0	1	0	0	NA	1
putative integral membrane protein		TpMuguga_02g00265	0	0.0191704	0	1	0	0	NA	1
putative integral membrane protein		TpMuguga_02g00268	0.00479618	0.0229756	0.208751	1	0	0	NA	1
Multifunctional tryptophan biosynthesis protein		TpMuguga_02g00269	0.00481653	0.0221828	0.217129	1	0	0	NA	1
Ribosomal protein L9, N-terminal domain protein		TpMuguga_02g00272	0.00175439	0.0256984	0.0682682	1	0	0	NA	1
hypothetical protein		TpMuguga_02g00274	0.0210301	0.0406053	0.517916	1	0.00817781	0.0177681	0.460253	0.985141
hypothetical protein		TpMuguga_02g00275	0.0048222	0.00898887	0.536463	1	0	0	NA	1
hypothetical protein		TpMuguga_02g00280	0.0212676	0.0297848	0.714043	1	0	0	NA	1
Chaperone protein DnaJ		TpMuguga_02g00281	0.00705162	0.0249577	0.282542	1	0	0	NA	1
Fis1 C-terminal tetratricopeptide repeat family protein		TpMuguga_02g00282	0	0.0247956	0	1	0	0	NA	1
60S ribosomal protein L39-1		TpMuguga_02g00283	0	0	NA	0.980769	0	0	NA	1
hypothetical protein		TpMuguga_02g00284	0.0152245	0.0322259	0.47243	1	0	0	NA	1
Protein TAPT1 homolog		TpMuguga_02g00285	0.00738591	0.0306687	0.240829	1	0.00133668	0.00167551	0.797772	0.999473
DEAD/DEAH box helicase family protein		TpMuguga_02g00286	0.00163733	0.0553814	0.0295647	1	0.00109146	0	NA	1
2'5'-phosphodiesterase 12		TpMuguga_02g00287	0.00266588	0.0268511	0.0992838	1	0	0	NA	1
Ubiquitin-conjugating enzyme E2 B		TpMuguga_02g00288	0	0.0397444	0	0.484663	0	0	NA	1
T-complex protein 1, epsilon subunit		TpMuguga_02g00289	0.000797872	0.0366959	0.0217428	0.998148	0	0	NA	1
Protein transport protein sec22		TpMuguga_02g00290	0	0.027526	0	1	0.00115496	0.0136058	0.084887	1
Protein phosphatase inhibitor 2 (IPP-2) family protein		TpMuguga_02g00291	0	0.0170462	0	1	0	0	NA	1
ATP-dependent RNA helicase dhx8		TpMuguga_02g00292	0.0030908	0.0422449	0.0731638	1	0	0	NA	1
Major Facilitator Superfamily protein		TpMuguga_02g00293	0	0.0200012	0	1	0	0	NA	1
hypothetical protein		TpMuguga_02g00294	0.00442479	0.0173418	0.255152	1	0	0	NA	1
Mitochondrial ribosomal protein L51 / S25 / CI-B8 domain protein		TpMuguga_02g00297	0.00213144	0.0691136	0.0308397	1	0	0	NA	1
40S ribosomal protein S11		TpMuguga_02g00298	0	0.0313635	0	1	0	0.00683376	0	1
hypothetical protein		TpMuguga_02g00299	0.00824184	0.100823	0.0817459	1	0	0	NA	1
hypothetical protein		TpMuguga_02g00300	0.000883262	0.0397225	0.0222358	1	0	0	NA	1
putative integral membrane protein		TpMuguga_02g00301	0.00622626	0.0607158	0.102547	1	0	0	NA	1
hypothetical protein		TpMuguga_02g00302	0.00302603	0.0470743	0.064282	1	0	0	NA	1
Eukaryotic translation initiation factor 3 subunit K		TpMuguga_02g00303	0.00704024	0.0185004	0.380545	1	0.00116879	0	NA	0.998639
Beta-adaptin-like protein C		TpMuguga_02g00304	0	0.0373169	0	1	0	0	NA	1
60S ribosomal protein L30-2		TpMuguga_02g00305	0	0.0283052	0	1	0	0	NA	1
hypothetical protein		TpMuguga_02g00306	0.00752934	0.0297396	0.253176	1	0.000369948	0	NA	1
Eukaryotic translation initiation factor 3 subunit H		TpMuguga_02g00307	0	0.0326646	0	1	0	0	NA	1
hypothetical protein		TpMuguga_02g00308	0	0.0290359	0	1	0	0	NA	1
hypothetical protein		TpMuguga_02g00309	0.0117376	0.0288894	0.406294	1	0.00294413	0.00541315	0.543884	0.998469
Probable isoleucine--tRNA ligase cytoplasmic		TpMuguga_02g00310	0.000781403	0.0363616	0.0214898	1	0	0	NA	1
20 kDa chaperonin chloroplastic		TpMuguga_02g00311	0.00289855	0.029756	0.0974109	1	0.000964941	0	NA	1
Poly(A) RNA polymerase protein 1		TpMuguga_02g00312	0.00284322	0.0476595	0.059657	1	0	0	NA	1
Sedlin, N-terminal conserved region family protein		TpMuguga_02g00313	0	0.0541589	0	1	0	0	NA	1
hypothetical protein		TpMuguga_02g00314	0.00969221	0.0215146	0.450495	1	0	0	NA	1
hypothetical protein		TpMuguga_02g00315	0.0101182	0.0489304	0.206788	1	0	0	NA	1
DEAD/DEAH box helicase		TpMuguga_02g00316	0.0109478	0.0263069	0.416155	1	0	0	NA	1
Ribosomal protein L18e/L15		TpMuguga_02g00317	0	0.021054	0	1	0	0	NA	1
Nucleoporin FG repeat region family protein		TpMuguga_02g00318	0.00458567	0.0725955	0.0631674	1	0.00567916	0.0227772	0.249335	1
Thymidylate kinase		TpMuguga_02g00319	0	0.0376964	0	1	0.00131955	0.0299292	0.0440892	1
Protein kinase domain protein		TpMuguga_02g00320	0.000790098	0.0556383	0.0142006	1	0.000526501	0.0181095	0.0290731	0.997503
hypothetical protein		TpMuguga_02g00321	0.0168468	0.0443752	0.379643	1	0	0	NA	1
tRNA synthetases class I (E and Q) anti-codon binding domain		TpMuguga_02g00322	0.00304913	0.047377	0.0643588	1	0	0	NA	1
Ribosomal protein L14p/L23e		TpMuguga_02g00323	0	0.030721	0	0.978571	0	0	NA	1
Integral membrane protein sed5		TpMuguga_02g00324	0.00743501	0.0511078	0.145477	1	0.00594357	0.0452114	0.131462	1
LCCL domain protein		TpMuguga_02g00326	0.0048282	0.0786308	0.0614034	1	0.00173661	0.0216729	0.0801282	0.997728
hypothetical protein		TpMuguga_02g00327	0.112242	0.654283	0.17155	0.824275	0.0321356	0.122971	0.261326	0.998188
Bromodomain protein		TpMuguga_02g00328	0.00107836	0.0325696	0.0331095	1	0	0	NA	1
mRNA capping enzyme family protein		TpMuguga_02g00329	0.00873118	0.0708419	0.123249	1	0	0.00155804	0	1
emp24/gp25L/p24 family/GOLD family protein		TpMuguga_02g00330	0.00198676	0.0762076	0.0260703	1	0.00132392	0.0295605	0.0447868	1
ThiF family protein		TpMuguga_02g00331	0.0157431	0.0662892	0.237492	1	0.00716536	0.0308588	0.232198	1
DEAD/DEAH box helicase family protein		TpMuguga_02g00332	0.00523334	0.0834657	0.0627005	1	0.00407076	0.049919	0.0815474	1
eIF-6 family		TpMuguga_02g00333	0	0.0287943	0	0.984	0	0	NA	1
Xylose isomerase-like TIM barrel		TpMuguga_02g00334	0.00414724	0.063488	0.0653232	1	0	0	NA	1
putative integral membrane protein		TpMuguga_02g00335	0.00635373	0.0662195	0.0959495	1	0.00211342	0.0228154	0.0926312	1
hypothetical protein		TpMuguga_02g00336	0.00873881	0.0385937	0.226431	1	0.010505	0.0385111	0.272778	1
U3 small nucleolar RNA-associated protein 4		TpMuguga_02g00337	0.00708986	0.0475407	0.149132	1	0.003706	0.0220604	0.167993	1
Autophagy protein Atg8 ubiquitin like family protein		TpMuguga_02g00338	0.00328768	0.0267289	0.123001	1	0	0	NA	1
tRNA-specific 2-thiouridylase MnmA		TpMuguga_02g00339	0.00972855	0.0559416	0.173905	1	0	0	NA	1
putative integral membrane protein		TpMuguga_02g00340	0.0395355	0.0622216	0.635398	1	0	0	NA	1
putative integral membrane protein		TpMuguga_02g00341	0.00714008	0.0618908	0.115366	1	0	0	NA	1
DnaJ domain protein		TpMuguga_02g00342	0.00495153	0.0679527	0.0728674	1	0	0	NA	1
Proteasome complex subunit Rpn13 ubiquitin receptor family protein		TpMuguga_02g00343	0.00360361	0.0719977	0.0500518	1	0	0	NA	1
Ubiquitin carboxyl-terminal hydrolase family protein		TpMuguga_02g00344	0.0055924	0.0489865	0.114162	1	0	0	NA	1
SHS2 domain found in N terminus of Rpb7p/Rpc25p/MJ0397 family protein		TpMuguga_02g00345	0	0.050581	0	1	0	0	NA	1
Nop53 (60S ribosomal biogenesis) family protein		TpMuguga_02g00346	0.00870521	0.0797626	0.109139	1	0	0	NA	1
Ribosomal protein S9/S16 family protein		TpMuguga_02g00347	0.00392971	0.0477404	0.0823142	1	0	0	NA	1
hypothetical protein		TpMuguga_02g00348	0.00236469	0.0359546	0.0657688	1	0	0	NA	1
Ring finger domain protein		TpMuguga_02g00349	0.0068966	0.124315	0.0554769	1	0.000654736	0	NA	1
Calcineurin-like phosphoesterase		TpMuguga_02g00350	0	0.0312003	0	1	0	0.0034033	0	1
ABC1 family protein		TpMuguga_02g00351	0.00567615	0.0745956	0.0760923	1	0	0.00508692	0	0.998419
mRNA capping enzyme, catalytic domain protein		TpMuguga_02g00352	0.00507187	0.0695927	0.0728793	1	0.000674157	0.0250441	0.0269188	0.99127
Thioredoxin family protein		TpMuguga_02g00353	0.00669877	0.049425	0.135534	1	0.000684307	0.0285997	0.0239271	0.9911
Alpha/beta hydrolase family protein		TpMuguga_02g00354	0.00219861	0.0412604	0.0532862	1	0.000732288	0.0147334	0.0497024	0.994093
mRNA surveillance protein pelota		TpMuguga_02g00355	0	0.0563849	0	1	0	0.0400763	0	0.987522
Pam16 family protein		TpMuguga_02g00356	0.00716851	0.0540775	0.13256	1	0	0.00870837	0	0.997199
hypothetical protein		TpMuguga_02g00357	0.00662988	0.0895249	0.0740562	1	0.00589521	0.0285885	0.206209	0.987784
PCI domain protein		TpMuguga_02g00358	0.00198085	0.0631953	0.031345	1	0.00131999	0.0204791	0.0644554	0.992157
RNA polymerase Rpb4 family protein		TpMuguga_02g00359	0	0.0503333	0	1	0	0.0332464	0	0.989822
Nucleoporin FG repeat region family protein		TpMuguga_02g00360	0.010044	0.0786102	0.12777	1	0.00445033	0.0349347	0.12739	0.989447
ATP-dependent protease La (LON) domain		TpMuguga_02g00361	0.00203424	0.0828827	0.0245437	0.752091	0.00180397	0.0326209	0.0553011	0.989471
Small nuclear ribonucleoprotein-associated protein B		TpMuguga_02g00362	0	0.0473343	0	1	0	0.00614128	0	0.997863
hypothetical protein		TpMuguga_02g00363	0.0168731	0.0453539	0.372032	1	0.00124211	0.00487906	0.254579	0.997037
diphthamide biosynthesis enzyme Dph1/Dph2 domain protein		TpMuguga_02g00364	0.00297619	0.0640288	0.0464821	1	0	0.00241061	0	1
YT521-B-like domain protein		TpMuguga_02g00365	0.00790105	0.0293293	0.269391	1	0.00104868	0	NA	0.998765
PWI domain protein		TpMuguga_02g00366	0.00698898	0.052769	0.132445	1	0	0	NA	1
Dual specificity phosphatase, catalytic domain protein		TpMuguga_02g00369	0.0137671	0.0501021	0.274781	1	0.00838796	0.0363207	0.230942	0.979742
60S acidic ribosomal protein P2A		TpMuguga_02g00370	0.00390626	0.0685408	0.0569917	1	0	0.0266695	0	0.990991
Proteasome maturation factor UMP1 family protein		TpMuguga_02g00371	0	0.0971332	0	1	0.00205198	0.035615	0.0576157	0.987562
Cleavage and polyadenylation specificity factor CPSF30		TpMuguga_02g00372	0.00482899	0.0841512	0.0573847	1	0.00321587	0.0339232	0.0947984	0.986434
uracil-DNA glycosylase		TpMuguga_02g00373	0.00294841	0.0632559	0.0466108	1	0.00196383	0.0573345	0.0342522	0.980256
RNA recognition motif. (a.k.a. RRM, RBD, or RNP domain) family protein		TpMuguga_02g00374	0	0.0657355	0	1	0	0.0504847	0	0.983963
hypothetical protein		TpMuguga_02g00375	0.0036232	0.0609472	0.0594481	1	0.00160912	0.00651647	0.246931	0.996135
Eukaryotic translation initiation factor 3 subunit E		TpMuguga_02g00376	0.0031679	0.0793691	0.0399135	1	0.00158207	0.0386559	0.040927	0.986742
U2 small nuclear ribonucleoprotein B'		TpMuguga_02g00377	0	0.0372285	0	1	0	0.00974831	0	0.996779
Protein tyrosine kinase		TpMuguga_02g00378	0.00120555	0.0274212	0.043964	0.994334	0.00080332	0.0151215	0.0531245	0.995252
hypothetical protein		TpMuguga_02g00379	0.0168613	0.0690142	0.244316	0.999068	0.00910304	0.043065	0.211379	0.976679
TruB family pseudouridylate synthase (N terminal domain)		TpMuguga_02g00380	0.0079261	0.0549585	0.14422	1	0.00630753	0.0569572	0.110742	0.975217
Scd6-like Sm domain protein		TpMuguga_02g00381	0.00141011	0.0667782	0.0211163	1	0	0.035615	0	0.989796
Protein HIRA homolog		TpMuguga_02g00382	0.0113177	0.0802264	0.141072	1	0.00890421	0.0524834	0.169658	0.973963
hypothetical protein		TpMuguga_02g00383	0.00698944	0.0808101	0.0864922	1	0.00907721	0.0604942	0.150051	0.972222
hypothetical protein		TpMuguga_02g00384	0.00364299	0.0898003	0.0405677	1	0.0016166	0.00596721	0.270913	0.99619
ABC transporter family protein		TpMuguga_02g00388	0.000281902	0.0466417	0.00604399	1	0.000187976	0	NA	1
Pre-mRNA splicing factor PRP21 like family protein		TpMuguga_02g00389	0.00264356	0.0712702	0.0370921	1	0	0.00454375	0	0.999301
ABC transporter family protein		TpMuguga_02g00390	0.00622783	0.0892901	0.0697483	1	0	0	NA	1
ABC transporter family protein		TpMuguga_02g00391	0.0030026	0.0742747	0.0404256	1	0	0	NA	1
50S ribosomal protein L20		TpMuguga_02g00392	0.0035503	0.0887109	0.0400211	1	0	0	NA	1
Translocation protein Sec62 family protein		TpMuguga_02g00393	0.00108735	0.0630055	0.017258	1	0	0	NA	1
hypothetical protein		TpMuguga_02g00394	0.0190638	0.0436169	0.437073	1	0	0	NA	1
TLC domain protein		TpMuguga_02g00395	0.00853028	0.0285008	0.299299	1	0	0	NA	1
Cytochrome c family protein		TpMuguga_02g00396	0.00739833	0.0543224	0.136193	1	0.00245801	0	NA	0.997126
putative integral membrane protein		TpMuguga_02g00397	0.0143631	0.0611891	0.234733	1	0	0	NA	1
hypothetical protein		TpMuguga_02g00398	0.00562116	0.0453123	0.124054	1	0	0	NA	1
Protein kinase domain protein		TpMuguga_02g00399	0.00500169	0.0593194	0.0843178	1	0	0.00636204	0	1
hypothetical protein		TpMuguga_02g00400	0.0164917	0.0336505	0.490089	1	0.00728493	0.0073485	0.991349	1
Oxysterol-binding family protein		TpMuguga_02g00401	0.003212	0.0460593	0.0697361	0.994606	0.00030369	0	NA	1
Origin recognition complex subunit 4		TpMuguga_02g00402	0.00476646	0.0696471	0.0684373	1	0.0019029	0.0165166	0.115211	0.994768
Myb-like DNA-binding domain protein		TpMuguga_02g00403	0.155376	0.211494	0.734662	0.129604	0.00592758	0.0396303	0.149572	0.981304
TPR repeat family protein		TpMuguga_02g00404	0.00550384	0.102802	0.0535384	1	0	0	NA	1
Regulator of chromosome condensation (RCC1) repeat family protein		TpMuguga_02g00405	0.0250594	0.10298	0.243343	0.989488	0.00735715	0.0259711	0.283282	0.989467
CWF19-like protein 2 homolog		TpMuguga_02g00406	0.0297841	0.126171	0.236062	0.986885	0.00502821	0.00547448	0.918482	0.99235
hypothetical protein		TpMuguga_02g00407	0.0347217	0.0847675	0.409611	0.592742	0.0118781	0.0253675	0.46824	0.978408
hypothetical protein		TpMuguga_02g00408	0.0364814	0.152655	0.23898	1	0	0	NA	1
WD domain, G-beta repeat family protein		TpMuguga_02g00409	0.0334986	0.149087	0.224692	0.755622	0	0.00152362	0	0.9995
Eukaryotic-type carbonic anhydrase family protein		TpMuguga_02g00412	0.0238359	0.0811259	0.293813	0.99376	0.00845428	0.0202893	0.416687	0.985959
Beta-catenin-like protein 1		TpMuguga_02g00413	0.00414881	0.110382	0.0375858	0.998043	0.00110183	0.0274099	0.0401981	0.997391
DnaJ domain protein		TpMuguga_02g00414	0.0818271	0.155916	0.524814	0.977881	0.00576445	0.0240798	0.23939	0.991611
putative integral membrane protein		TpMuguga_02g00415	0	0.0829992	0	1	0	0.0241956	0	0.993711
Clathrin adaptor complex small chain		TpMuguga_02g00416	0	0.109953	0	1	0.00391646	0.0231679	0.169047	0.988345
putative integral membrane protein		TpMuguga_02g00417	0	0.0746885	0	1	0	0.0639977	0	0.987118
hypothetical protein		TpMuguga_02g00418	0.0150107	0.12461	0.120462	0.969278	0.0134056	0.0689504	0.194423	0.970126
putative integral membrane protein		TpMuguga_02g00419	0.0134142	0.102885	0.130381	0.959184	0.00262159	0.0543699	0.0482178	0.998056
hypothetical protein		TpMuguga_02g00420	0.0237392	0.113496	0.209164	0.251995	0.0164467	0.0431786	0.3809	0.985382
hypothetical protein		TpMuguga_02g00421	0.0185409	0.0578922	0.320266	0.653169	0.00985233	0.00732717	1.34463	0.999413
Nucleoside diphosphate kinase		TpMuguga_02g00422	0.00284901	0.074795	0.0380909	1	0.00189813	0.0490256	0.0387172	1
SRP54-type protein, GTPase domain protein		TpMuguga_02g00423	0.0112304	0.0924458	0.121481	0.972414	0.00398771	0.020323	0.196217	1
hypothetical protein		TpMuguga_02g00424	0.0257439	0.137318	0.187477	1	0.00149872	0.00861391	0.173989	1
SEP domain protein		TpMuguga_02g00425	0.0497453	0.106801	0.465775	0.995984	0.000574273	0.00603625	0.0951373	0.997323
hypothetical protein		TpMuguga_02g00426	0.0145754	0.067272	0.216663	1	0.00321458	0.0556325	0.0577823	1
putative integral membrane protein		TpMuguga_02g00427	0.0440583	0.078503	0.561232	1	0.00937164	0.0551838	0.169826	0.981707
hypothetical protein		TpMuguga_02g00428	0.0195567	0.122582	0.159539	1	0.0153559	0.058918	0.260631	0.965706
Translation initiation factor SUI1 family protein		TpMuguga_02g00429	0	0.0334317	0	1	0	0.044813	0	0.994652
ATPase family associated with various cellular activities (AAA)		TpMuguga_02g00430	0.0193228	0.0783507	0.24662	0.977324	0	0	NA	1
DEAD/DEAH box helicase family protein		TpMuguga_02g00431	0.0171436	0.103407	0.165788	0.992198	0	0	NA	1
hypothetical protein		TpMuguga_02g00432	0.0180604	0.0755884	0.23893	1	0	0	NA	1
ThiF family protein		TpMuguga_02g00433	0.00488601	0.0647551	0.0754536	1	0	0	NA	1
hypothetical protein		TpMuguga_02g00434	0	0.0340968	0	1	0	0	NA	1
Histidyl-tRNA synthetase family protein		TpMuguga_02g00435	0.017789	0.0815832	0.218048	1	0	0	NA	1
Eukaryotic translation initiation factor eIF2A family protein		TpMuguga_02g00436	0.00573268	0.0707414	0.0810371	0.99016	0	0	NA	1
Uridine phosphorylase		TpMuguga_02g00437	0.020158	0.108933	0.185049	1	0	0	NA	1
Uridine phosphorylase		TpMuguga_02g00438	0.0177774	0.140936	0.126138	1	0	0	NA	1
hypothetical protein		TpMuguga_02g00439	0.0110123	0.0779143	0.141338	1	0	0	NA	1
Uridine phosphorylase		TpMuguga_02g00440	0.00673783	0.10142	0.0664349	1	0	0	NA	1
Brix domain protein		TpMuguga_02g00441	0.00436682	0.0535942	0.0814794	0.997442	0	0	NA	1
hypothetical protein		TpMuguga_02g00442	0.0412948	0	NA	0.115385	0	0	NA	1
Replication factor-A C terminal domain protein		TpMuguga_02g00443	0.000901442	0.0683107	0.0131962	1	0	0	NA	1
ATP-binding region		TpMuguga_02g00444	0.00677588	0.0806144	0.0840529	1	0	0	NA	1
V-type ATPase, F subunit		TpMuguga_02g00445	0.00344828	0.0409192	0.0842704	1	0.00229709	0	NA	0.997268
DHHC palmitoyltransferase family protein		TpMuguga_02g00446	0.00212202	0.038279	0.0554355	1	0.000706797	0	NA	0.999156
hypothetical protein		TpMuguga_02g00447	0.00383204	0.0530189	0.0722768	1	0	0	NA	1
F-box-like/WD repeat-containing protein TBL1XR1		TpMuguga_02g00448	0.001545	0.0487277	0.0317068	1	0.00051247	0	NA	0.999398
DNA replication factor CDT1 like family protein		TpMuguga_02g00449	0.00591194	0.0675593	0.0875075	0.986431	0.000386573	0	NA	0.999548
Mitochondrial dicarboxylate/tricarboxylate transporter DTC		TpMuguga_02g00450	0	0.048443	0	1	0	0	NA	1
GTPase Obg		TpMuguga_02g00451	0.0022949	0.0612168	0.037488	1	0	0	NA	1
ABC transporter family protein		TpMuguga_02g00460	0.00416172	0.0514855	0.0808328	1	0.00515858	0.023831	0.216465	0.986169
Protein kinase domain protein		TpMuguga_02g00462	0.00256383	0.0665682	0.0385144	1	0.00384945	0.0576718	0.0667476	0.978184
Cell differentiation protein rcd1		TpMuguga_02g00463	0	0.00902267	0	1	0.000876744	0.0120454	0.0727865	0.994919
Tubulin beta chain		TpMuguga_02g00464	0	0.0293975	0	1	0	0.0145195	0	0.995465
FHA domain protein		TpMuguga_02g00465	0.00973645	0.0548417	0.177537	1	0.00485635	0.0194186	0.250088	0.988406
hypothetical protein		TpMuguga_02g00466	0.00254777	0.0589501	0.0432191	1	0.003398	0.043263	0.0785427	0.982632
DNA gyrase/topoisomerase IV, subunit A family protein		TpMuguga_02g00467	0.00212852	0.0591682	0.0359741	1	0.00203052	0.0500254	0.0405898	0.983055
hypothetical protein		TpMuguga_02g00468	0.0136445	0.064532	0.211438	1	0.00983869	0.042523	0.231373	0.975457
DNA polymerase alpha/epsilon subunit B family protein		TpMuguga_02g00469	0.00304982	0.0495104	0.0615996	1	0.00406809	0.0301075	0.135119	0.986476
hypothetical protein		TpMuguga_02g00470	0.00167411	0.0761021	0.0219982	1	0	0.0787152	0	0.977333
Cupin-like domain protein		TpMuguga_02g00471	0.00525626	0.0850912	0.0617721	1	0.0061265	0.0697598	0.0878228	0.971282
hypothetical protein		TpMuguga_02g00472	0.00854467	0.0272448	0.313626	1	0.00227101	0.0505551	0.0449214	0.982385
putative integral membrane protein		TpMuguga_02g00473	0.00620479	0	NA	1	0	0	NA	1
hypothetical protein		TpMuguga_02g00474	0.00968146	0.0486394	0.199046	0.988636	0.00797244	0.0381034	0.209231	0.979167
Diacylglycerol kinase accessory domain protein		TpMuguga_02g00475	0	0.0300255	0	1	0	0.0256253	0	0.992347
Pre-mRNA-splicing factor clf1		TpMuguga_02g00476	0.00374455	0.114367	0.0327414	1	0.000415268	0.00727995	0.0570427	0.997974
Tpr family protein		TpMuguga_02g00477	0.109192	0.393764	0.277303	0.938429	0.0381839	0.134698	0.283478	0.91539
hypothetical protein		TpMuguga_02g00478	0	0.0496049	0	0.89404	0	0.00733502	0	0.997792
hypothetical protein		TpMuguga_02g00479	0.00481446	0.119943	0.0401396	1	0	0	NA	1
Splicing factor 3B subunit 5		TpMuguga_02g00480	0	0.0944643	0	1	0	0	NA	1
putative integral membrane protein		TpMuguga_02g00481	0.00284241	0.0741499	0.0383333	1	0.00021018	0.0104433	0.0201257	0.996507
putative integral membrane protein		TpMuguga_02g00482	0	0.0134533	0	1	0.00220588	0	NA	0.997354
Leo1-like family protein		TpMuguga_02g00483	0	0	NA	1	0.0143799	0.030004	0.479265	0.974014
hypothetical protein		TpMuguga_02g00484	0	0.032912	0	1	0.00500169	0.029183	0.17139	0.984795
RAP domain protein		TpMuguga_02g00485	0	0	NA	1	0.00238403	0.0369732	0.0644799	0.985876
CS domain protein		TpMuguga_02g00486	0	0.0792525	0	0.990783	0	0.0284664	0	0.992248
Ribosomal protein S6e		TpMuguga_02g00487	0	0.029272	0	1	0	0.029272	0	0.990868
ATP synthase subunit D		TpMuguga_02g00488	0	0.0322978	0	1	0.00119427	0.0523088	0.0228311	0.981869
hypothetical protein		TpMuguga_02g00489	0.00575819	0.0367046	0.156879	1	0.00153061	0.0558397	0.0274108	0.981735
Sec63 Brl domain protein		TpMuguga_02g00490	0.00128096	0.062432	0.0205176	1	0.000426879	0.0426753	0.010003	0.986364
hypothetical protein		TpMuguga_02g00491	0.00532625	0.0336505	0.158282	1	0.00177122	0.0298361	0.0593649	0.989316
hypothetical protein		TpMuguga_02g00492	0.0186447	0.133407	0.139758	1	0.0007225	0	NA	0.999156
Organic solute transporter Ostalpha family protein		TpMuguga_02g00493	0	0.0949067	0	1	0	0.0130665	0	0.995812
Cyclic nucleotide-binding domain protein		TpMuguga_02g00494	0	0.0819928	0	1	0	0.0467337	0	0.985279
putative integral membrane protein		TpMuguga_02g00495	0	0.0541752	0	1	0	0.00702581	0	0.997917
hypothetical protein		TpMuguga_02g00496	0.00954515	0.065886	0.144874	1	0.00635395	0.0376254	0.168874	0.981651
hypothetical protein		TpMuguga_02g00497	0.00204059	0.0349069	0.0584579	1	0.00135947	0.0250706	0.0542254	0.991228
DEAD/DEAH box helicase family protein		TpMuguga_02g00498	0.00658115	0.0775367	0.0848779	1	0.0039409	0.0491375	0.0802014	0.979969
Chromatin assembly factor 1 subunit A family protein		TpMuguga_02g00499	0.00377043	0.0787525	0.047877	1	0.00292908	0.0499796	0.0586054	0.98209
Sodium-dependent phosphate transporter 1-B		TpMuguga_02g00500	0.00231549	0.0527066	0.0439316	1	0.00115707	0.036067	0.0320812	0.986613
hypothetical protein		TpMuguga_02g00501	0	0	NA	1	0.00339463	0.0128897	0.26336	0.991968
hypothetical protein		TpMuguga_02g00502	0.00831609	0.0534351	0.15563	1	0	0.0474466	0	0.986667
Cyclic nucleotide-binding domain protein		TpMuguga_02g00503	0.0119673	0.0878863	0.136167	1	0.00157471	0.0137134	0.114831	0.993916
HSA family protein		TpMuguga_02g00504	0.00260578	0.0677043	0.0384877	1	0	0	NA	1
Peptidase family C54 family protein		TpMuguga_02g00505	0.00361012	0.0325128	0.111037	1	0	0	NA	1
Centromere/microtubule-binding protein CBF5		TpMuguga_02g00508	0.00203287	0.0709042	0.0286706	1	0	0	NA	1
ATP-dependent DNA helicase, RecQ family protein		TpMuguga_02g00509	0.00470926	0.0802128	0.0587095	0.988989	0	0	NA	1
E3 ubiquitin-protein ligase DTX3L		TpMuguga_02g00510	0.00118483	0.0547507	0.0216405	0.997159	0	0	NA	1
SKIP/SNW domain protein		TpMuguga_02g00511	0.00464254	0.128616	0.0360961	1	0	0.00232378	0	1
Guanylate-binding protein, N-terminal domain protein		TpMuguga_02g00512	0.0059868	0.0658651	0.0908949	1	0	0	NA	1
hypothetical protein		TpMuguga_02g00513	0.00140023	0.00542008	0.258342	1	0	0	NA	1
X-domain of DnaJ-containing family protein		TpMuguga_02g00514	0.000872474	0.062345	0.0139943	1	0	0	NA	1
UDP-N-acetylglucosamine transferase subunit ALG13 homolog		TpMuguga_02g00515	0.015372	0.0457459	0.336031	1	0	0	NA	1
LUC7 N_terminus family protein		TpMuguga_02g00516	0.003666	0.0692419	0.0529448	0.988506	0	0	NA	1
DSHCT (NUC185) domain protein		TpMuguga_02g00517	0.00498962	0.0601324	0.0829773	1	0.00027637	0.00321544	0.085951	0.999671
hypothetical protein		TpMuguga_02g00518	0.00522813	0.0306378	0.170643	1	0.000496134	0.00365353	0.135796	0.998246
hypothetical protein		TpMuguga_02g00519	0	0.0180189	0	1	0.00443952	0.0303225	0.14641	0.985816
CDK-activating kinase assembly factor MAT1 family protein		TpMuguga_02g00520	0	0.0317844	0	1	0	0.0210392	0	0.993614
HAD ATPase, P-type, family IC family protein		TpMuguga_02g00524	0.00334766	0.051734	0.064709	1	0.00312489	0.0348853	0.0895761	0.985133
Probable tRNA (guanine(26)-N(2))-dimethyltransferase 2		TpMuguga_02g00525	0.0085889	0.0611228	0.140519	1	0.00665503	0.0295348	0.225329	0.983333
hypothetical protein		TpMuguga_02g00526	0	0	NA	0.00608273	0.154687	0.182012	0.849871	0.902228
hypothetical protein		TpMuguga_02g00527	0.0792892	0.10345	0.766448	0.350909	0.121734	0.128722	0.945707	0.832215
putative integral membrane protein		TpMuguga_02g00528	0.00801183	0.0877574	0.0912951	0.96745	0.00982773	0.0455981	0.215529	0.974081
putative integral membrane protein		TpMuguga_02g00529	0.00243211	0.0372169	0.0653494	1	0	0.0183495	0	0.994253
Ubiquitin recognition factor in ER-associated degradation protein 1		TpMuguga_02g00530	0.00635429	0.0895632	0.0709476	1	0.00105448	0.00810819	0.130051	0.996241
hypothetical protein		TpMuguga_02g00531	0.0110195	0.0364444	0.302364	1	0	0	NA	1
DNA replication licensing factor mcm2		TpMuguga_02g00532	0.00179413	0.0919779	0.0195061	0.998951	0	0	NA	1
hypothetical protein		TpMuguga_02g00533	0.00670958	0.089453	0.0750068	1	0	0	NA	1
hypothetical protein		TpMuguga_02g00534	0.00697193	0.0230124	0.302965	1	0	0	NA	1
hypothetical protein		TpMuguga_02g00535	0.00205198	0.0329723	0.0622335	1	0.000683371	0.016305	0.0419118	1
hypothetical protein		TpMuguga_02g00536	0.00470516	0.0434904	0.108188	1	0.00441415	0.00946573	0.466329	0.99777
5'-3' exonuclease, N-terminal resolvase-like domain protein		TpMuguga_02g00537	0.0076268	0.0772676	0.0987064	1	0.00417392	0.0398765	0.104671	1
Sel1 repeat family protein		TpMuguga_02g00538	0.00654222	0.0802594	0.0815135	1	0.00308158	0.0547397	0.056295	1
Pre-mRNA branch site p14-like protein		TpMuguga_02g00539	0	0.0673097	0	1	0	0.0440979	0	1
hypothetical protein		TpMuguga_02g00540	0.00692046	0.0595026	0.116305	1	0.00231828	0.030533	0.0759273	1
Isoleucine--tRNA ligase		TpMuguga_02g00541	0.00670733	0.0626378	0.107081	1	0.00368147	0.0304368	0.120955	0.999733
Mitochondrial pyruvate carrier 1		TpMuguga_02g00542	0	0.0162168	0	0.989796	0	0.0216259	0	1
putative integral membrane protein		TpMuguga_02g00543	0.00450587	0.0402781	0.111869	1	0.00631298	0.0255249	0.247326	1
U1 small nuclear ribonucleoprotein of 70kDa MW N terminal family protein		TpMuguga_02g00544	0.0037547	0.0625362	0.0600404	1	0.00250339	0.0456199	0.0548751	0.986842
NADH-cytochrome b5 reductase 3 (Fragment)		TpMuguga_02g00545	0.00144858	0.0223065	0.0649397	1	0.00193206	0.0185424	0.104197	1
Ras family protein		TpMuguga_02g00546	0.00358852	0.0591115	0.0607077	1	0	0	NA	1
TAFII55 protein conserved region family protein		TpMuguga_02g00547	0.0010989	0.0648819	0.0169369	1	0	0	NA	1
Lariat debranching enzyme, C-terminal domain protein		TpMuguga_02g00548	0.0107741	0.0750073	0.143641	0.992386	0.00285902	0.00843298	0.339028	0.994032
hypothetical protein		TpMuguga_02g00549	0.0112754	0.0691589	0.163036	0.996241	0.00850696	0.0493498	0.172381	0.986216
Putative snoRNA binding domain		TpMuguga_02g00550	0.000998669	0.0722076	0.0138305	1	0	0.0422297	0	1
23 kDa piroplasm membrane protein		TpMuguga_02g00551	0.00365854	0.00707552	0.51707	1	0.00365966	0	NA	1
integral membrane protein		TpMuguga_02g00552	0.0042842	0.123397	0.0347189	1	0.00285494	0.0309322	0.0922966	0.998333
putative integral membrane protein		TpMuguga_02g00553	0.00399335	0.0383225	0.104204	1	0	0.0461684	0	1
putative integral membrane protein		TpMuguga_02g00555	0.00233191	0.0911591	0.0255807	1	0.0015541	0.0472321	0.0329035	0.996337
hypothetical protein		TpMuguga_02g00556	0.00171551	0.0519291	0.0330356	1	0.00114775	0.0220634	0.0520202	0.99666
Profilin family protein		TpMuguga_02g00557	0.00255319	0.0298052	0.0856626	1	0	0	NA	1
Putative ribosomal RNA methyltransferase Nop2		TpMuguga_02g00558	0.00401003	0.100584	0.0398673	1	0.00267365	0.0116711	0.229083	1
Ras family protein		TpMuguga_02g00559	0.0293356	0.080076	0.366347	0.579399	0	0	NA	1
Proteasome subunit family protein		TpMuguga_02g00560	0.0413021	0.125769	0.328396	1	0.00825886	0.0141181	0.584985	1
hypothetical protein		TpMuguga_02g00561	0.0459359	0.0523752	0.877054	0.987342	0.0188571	0.0195196	0.966055	1
Rhomboid family protein		TpMuguga_02g00562	0.0255192	0.131177	0.19454	0.987106	0.0101592	0.0435528	0.233261	0.976923
NPL4 family protein		TpMuguga_02g00563	0.0296345	0.102822	0.288211	0.994361	0.00847331	0.0522773	0.162084	0.983083
Tpr family protein		TpMuguga_02g00564	0.16734	0.180479	0.927199	0.850385	0.0347494	0.0289076	1.20208	1
Proline synthase co-transcribed bacterial homolog protein		TpMuguga_02g00565	0.0311498	0.237502	0.131156	1	0.0227801	0.130793	0.17417	0.981481
Ribosomal protein L4/L1 family protein		TpMuguga_02g00568	0.0511538	0.208523	0.245315	0.925641	0.0192852	0.0830686	0.23216	0.982906
hypothetical protein		TpMuguga_02g00569	0.120459	0.227407	0.529704	0.531511	0.0388131	0.120189	0.322935	0.996963
hypothetical protein		TpMuguga_02g00570	0.043074	0.198054	0.217486	1	0.0310644	0.134455	0.23104	0.967115
hypothetical protein		TpMuguga_02g00571	0.00553508	0.130055	0.0425597	0.333333	0.00482704	0.0226942	0.2127	1
hypothetical protein		TpMuguga_02g00574	0.0141477	0.129285	0.10943	1	0	0	NA	1
hypothetical protein		TpMuguga_02g00575	0.0276584	0.0767587	0.36033	1	0.00157584	0.00574853	0.274129	0.998148
guanylate kinase		TpMuguga_02g00576	0.00439401	0.0753772	0.0582936	1	0	0.0216719	0	0.993127
Phosphofructokinase family protein		TpMuguga_02g00577	0.0202573	0.114193	0.177396	0.439024	0.00670397	0.0583877	0.114818	0.9837
hypothetical protein		TpMuguga_02g00578	0.00628803	0.152421	0.0412543	0.757088	0.001269	0.0240671	0.0527276	0.997701
hypothetical protein		TpMuguga_02g00579	0.0398776	0.131957	0.302201	0.626204	0.0128067	0.0441116	0.290324	0.977079
Cyclophilin type peptidyl-prolyl cis-trans isomerase/CLD family protein		TpMuguga_02g00580	0.0115482	0.0859024	0.134434	1	0.00300681	0.0308225	0.0975523	0.990921
hypothetical protein		TpMuguga_02g00581	0.0161621	0.0984866	0.164104	0.974808	0.00389494	0.0226788	0.171744	0.995619
hypothetical protein		TpMuguga_02g00582	0.0290908	0.147496	0.197231	0.993789	0.000580355	0.00894698	0.064866	1
hypothetical protein		TpMuguga_02g00583	0.0327546	0.131325	0.249417	1	0.0113554	0.036023	0.315226	0.992073
Casein kinase II regulatory subunit family protein		TpMuguga_02g00584	0	0.0728728	0	1	0	0.0282386	0	0.997187
hypothetical protein		TpMuguga_02g00585	0.00800923	0.158228	0.0506184	1	0	0	NA	1
hypothetical protein		TpMuguga_02g00586	0.0285502	0.0407198	0.701137	1	0	0	NA	1
Ribonuclease H2 non-catalytic subunit (Ylr154p-like) family protein		TpMuguga_02g00587	0.0292572	0.120101	0.243605	1	0.0106297	0.0144583	0.735198	0.99845
TLD family protein		TpMuguga_02g00590	0.00189783	0.0696045	0.027266	1	0.000631878	0.0407813	0.0154943	0.995526
putative integral membrane protein		TpMuguga_02g00591	0.0836534	0.214529	0.38994	0.998138	0.0167979	0.0585612	0.286844	0.961754
putative integral membrane protein		TpMuguga_02g00592	0.0832527	0.223472	0.372542	0.995618	0.0505044	0.125514	0.402382	0.917526
putative integral membrane protein		TpMuguga_02g00593	0.0231724	0.0981054	0.236199	1	0.0147425	0.0733067	0.201107	0.960547
PPP4R2 family protein		TpMuguga_02g00594	0.00309918	0.0350258	0.0884827	1	0.006208	0.0512346	0.121168	0.976886
Prp31 C terminal domain protein		TpMuguga_02g00595	0	0.0585832	0	0.997868	0.000605022	0.0455548	0.0132812	0.985043
hypothetical protein		TpMuguga_02g00596	0.00627302	0.0750847	0.0835459	0.998973	0.00230262	0.0392146	0.0587185	0.985925
NEDD8		TpMuguga_02g00597	0	0.0397444	0	1	0	0.0397444	0	0.987013
Cyclophilin type peptidyl-prolyl cis-trans isomerase/CLD family protein		TpMuguga_02g00598	0.0217166	0.166668	0.130298	0.681481	0.00343899	0.0727137	0.047295	0.975248
Tubulin-specific chaperone E		TpMuguga_02g00599	0.0176976	0.094881	0.186524	1	0.00585603	0.0480951	0.121759	0.979008
proliferating cell nuclear antigen		TpMuguga_02g00600	0.00322755	0.139473	0.0231409	1	0.00107459	0.0457681	0.0234791	0.984733
hypothetical protein		TpMuguga_02g00601	0.00944551	0.095323	0.0990895	0.994966	0.00579725	0.0622395	0.0931442	0.973581
Thioredoxin family protein		TpMuguga_02g00602	0	0.0738852	0	1	0	0.0575684	0	0.984917
50S ribosome-binding GTPase family protein		TpMuguga_02g00603	0.00321647	0.0117696	0.273287	1	0.00256822	0.00781359	0.328686	0.99447
Mitotic checkpoint regulator, MAD2B-interacting family protein		TpMuguga_02g00604	0	0	NA	1	0	0	NA	1
Mitochondrial carrier family protein		TpMuguga_02g00605	0.0013947	0.00479235	0.291027	1	0.00186083	0.0291797	0.0637712	0.997843
hypothetical protein		TpMuguga_02g00606	0	0	NA	1	0	0	NA	1
14-3-3-like protein		TpMuguga_02g00607	0	0	NA	1	0	0.0174047	0	1
hypothetical protein		TpMuguga_02g00608	0.045723	0.20878	0.219001	1	0.0514385	0.246069	0.209041	0.99053
Fcf1 family protein		TpMuguga_02g00609	0.00425533	0.0716725	0.0593718	0.99505	0.007809	0.0665223	0.117389	0.978441
hypothetical protein		TpMuguga_02g00610	0	0.0129314	0	1	0	0.0349918	0	0.997653
Probable histone H2A variant 1		TpMuguga_02g00611	0	0.0264733	0	1	0.00194238	0.0294733	0.0659029	1
Transport protein particle (TRAPP) component family protein		TpMuguga_02g00612	0	0.113963	0	1	0	0.107121	0	0.975791
DEAD/DEAH box helicase		TpMuguga_02g00613	0.00102512	0.064556	0.0158795	0.999203	0.000681509	0.10935	0.00623234	0.980064
hypothetical protein		TpMuguga_02g00614	0.0101956	0.118825	0.0858032	1	0.0101956	0.127458	0.0799915	1
hypothetical protein		TpMuguga_02g00617	0.00539571	0.0324375	0.166342	0.965517	0	0.0114154	0	1
hypothetical protein		TpMuguga_02g00618	0.0110616	0.0378889	0.291947	1	0.0183198	0.0792059	0.231294	0.984419
putative integral membrane protein		TpMuguga_02g00619	0	0	NA	1	0.00713297	0.0413906	0.172333	1
hypothetical protein		TpMuguga_02g00624	0	0	NA	1	0	0.0325696	0	1
DnaJ domain protein		TpMuguga_02g00625	0	0.0357819	0	0.990415	0	0.0340387	0	0.992473
hypothetical protein		TpMuguga_02g00626	0	0.018751	0	1	0	0.0251069	0	0.992467
Leucyl/phenylalanyl-tRNA protein transferase family protein		TpMuguga_02g00627	0	0	NA	1	0.00502745	0.0201468	0.249541	0.997881
hypothetical protein		TpMuguga_02g00628	0.00937212	0.0267227	0.350717	0.997738	0.0144288	0.0535641	0.269375	0.976488
Sexual stage antigen s48/45 domain protein		TpMuguga_02g00629	0	0.00286533	0	0.991166	0	0.0212712	0	0.999406
Protein kinase domain protein		TpMuguga_02g00630	0.0130487	0.0164583	0.792835	0.986631	0	0	NA	1
KRR1 small subunit processome component homolog		TpMuguga_02g00631	0	0	NA	1	0	0.0199347	0	0.994286
SNARE domain protein		TpMuguga_02g00632	0	0	NA	1	0	0	NA	1
Ribosomal protein L22p/L17e family protein		TpMuguga_02g00633	0	0	NA	1	0	0	NA	1
Splicing factor 3A subunit 2		TpMuguga_02g00636	0	0	NA	1	0	0	NA	1
hypothetical protein		TpMuguga_02g00637	0	0	NA	1	0	0	NA	1
Chaperone protein DnaJ		TpMuguga_02g00638	0	0	NA	1	0.0010145	0.0235104	0.0431511	1
Nucleotidyl transferase family protein		TpMuguga_02g00639	0	0	NA	1	0	0	NA	1
Adaptor complexes medium subunit family protein		TpMuguga_02g00642	0.00176005	0.0142016	0.123933	1	0.00293537	0.0311331	0.0942844	0.995781
hypothetical protein		TpMuguga_02g00645	0	0	NA	1	0	0	NA	1
putative integral membrane protein		TpMuguga_02g00646	0.00834269	0.0282386	0.295435	1	0.00555147	0.0187071	0.296757	0.987952
hypothetical protein		TpMuguga_02g00647	0.00117971	0.00444446	0.265434	1	0.000786267	0.00296004	0.265627	0.998138
hypothetical protein		TpMuguga_02g00648	0	0	NA	1	0	0	NA	1
Uncharacterised conserved family protein		TpMuguga_02g00649	0	0	NA	1	0	0	NA	1
Ribosomal L27 family protein		TpMuguga_02g00651	0	0	NA	1	0	0	NA	1
Alpha/beta hydrolase family protein		TpMuguga_02g00652	0	0	NA	1	0	0	NA	1
hypothetical protein		TpMuguga_02g00653	0	0	NA	1	0	0	NA	1
putative integral membrane protein		TpMuguga_02g00654	0	0	NA	1	0	0	NA	1
Choline/ethanolamine kinase family protein		TpMuguga_02g00655	0	0	NA	1	0.0491343	0.131114	0.374744	0.910165
Choline/ethanolamine kinase family protein		TpMuguga_02g00656	0	0	NA	1	0	0.00289157	0	1
Choline/ethanolamine kinase family protein		TpMuguga_02g00657	0.00945696	0.0735884	0.128512	0.790191	0.010761	0.024947	0.431353	1
Choline/ethanolamine kinase family protein		TpMuguga_02g00658	0	0	NA	1	0	0	NA	1
Choline/ethanolamine kinase family protein		TpMuguga_02g00659	0	0	NA	0.0103627	0.00217313	0.017111	0.127002	0.995682
Choline/ethanolamine kinase family protein		TpMuguga_02g00660	0	0	NA	1	0	0	NA	1
Cleavage stimulation factor subunit 1		TpMuguga_02g00661	0	0	NA	1	0	0	NA	1
Utp13 specific WD40 associated domain protein		TpMuguga_02g00662	0	0	NA	1	0.00628229	0.0398772	0.157541	0.994865
Mitotic checkpoint protein BUB3.2		TpMuguga_02g00663	0.0012728	0.042937	0.0296435	1	0	0.0252257	0	0.992016
Protein kinase domain protein		TpMuguga_02g00664	0.00329792	0.0384321	0.0858116	1	0.000731618	0.00578595	0.126447	1
Charged multivesicular body protein 2a homolog 2		TpMuguga_02g00665	0	0.0962601	0	1	0	0	NA	1
Citrate synthase 4, mitochondrial domain protein		TpMuguga_02g00666	0.000635593	0.0453996	0.014	0.998523	0	0	NA	1
4-hydroxy-3-methylbut-2-en-1-yl diphosphate synthase chloroplastic		TpMuguga_02g00667	0.00762696	0.0744065	0.102504	1	0.000698253	0.00936519	0.0745583	0.999585
Vacuolar sorting protein 9 (VPS9) domain protein		TpMuguga_02g00669	0.000884956	0.0558397	0.0158481	1	0.000589855	0.0367608	0.0160457	1
Glutamate-rich WD repeat-containing protein 1		TpMuguga_02g00670	0.00524728	0.0818821	0.0640833	0.980088	0.00347055	0.0532096	0.0652241	1
PX domain protein		TpMuguga_02g00671	0.0033218	0.0281137	0.118156	1	0	0	NA	1
putative integral membrane protein		TpMuguga_02g00672	0	0	NA	1	0	0.00188383	0	1
Major Facilitator Superfamily protein		TpMuguga_02g00673	0	0	NA	1	0.000533452	0.040886	0.0130473	1
Major Facilitator Superfamily protein		TpMuguga_02g00674	0	0	NA	1	0	0.0437629	0	0.996983
Spc97 / Spc98 family protein		TpMuguga_02g00675	0	0	NA	1	0.000276199	0	NA	1
CAF1 family ribonuclease family protein		TpMuguga_02g00676	0.00333445	0.0301548	0.110578	1	0.00244381	0.0282927	0.086376	0.989333
Zinc finger CCCH domain-containing protein 11		TpMuguga_02g00677	0	0.00536675	0	1	0	0.0806518	0	0.986501
Domain found in IF2B/IF5 family protein		TpMuguga_02g00678	0.00175285	0.0818063	0.0214268	1	0.00350861	0.0535768	0.0654874	0.990358
putative integral membrane protein		TpMuguga_02g00679	0	0.0747506	0	0.951613	0	0.0574163	0	0.983051
50S ribosomal protein L28		TpMuguga_02g00680	0.0127338	0.065873	0.193308	0.994118	0.0101643	0.079295	0.128183	0.976331
hypothetical protein		TpMuguga_02g00681	0.00993027	0.0970583	0.102312	1	0.00660535	0.0921699	0.0716649	0.983377
hypothetical protein		TpMuguga_02g00682	0.0177997	0.0770896	0.230896	0.995763	0.018109	0.0702169	0.2579	0.975887
Cell division control protein 6 homolog		TpMuguga_02g00683	0.00336654	0.0846923	0.0397502	1	0.00224209	0.0932941	0.0240325	0.987359
hypothetical protein		TpMuguga_02g00684	0.011543	0.0670421	0.172175	1	0.0158805	0.0829615	0.19142	0.978248
Kinesin motor domain protein		TpMuguga_02g00685	0.00362626	0.0633224	0.0572667	1	0.00563031	0.0575013	0.0979161	0.994792
TatD related DNase		TpMuguga_02g00686	0.00238285	0.0138679	0.171825	1	0.00318008	0.015401	0.206486	1
hypothetical protein		TpMuguga_02g00687	0	0	NA	1	0.00263158	0.0224856	0.117034	1
Vacuolar protein 14 C-terminal Fig4p binding family protein		TpMuguga_02g00688	0	0	NA	1	0	0.00847946	0	1
ThiF family		TpMuguga_02g00689	0.000854153	0.0406455	0.0210147	1	0.00142406	0.0374428	0.0380329	0.992
Adenylate kinase family protein		TpMuguga_02g00690	0	0	NA	1	0	0	NA	1
hypothetical protein		TpMuguga_02g00691	0.0130155	0.0241956	0.537928	1	0.0123709	0.0238673	0.518319	0.984772
hypothetical protein		TpMuguga_02g00696	0	0	NA	1	0	0	NA	1
Protein kinase domain protein		TpMuguga_02g00697	0	0	NA	1	0	0	NA	1
Breast carcinoma amplified sequence 2 (BCAS2) family protein		TpMuguga_02g00698	0	0	NA	1	0	0.00557623	0	1
Uncharacterised protein family (UPF0121) family protein		TpMuguga_02g00699	0	0	NA	1	0	0.0058795	0	1
Probable small nuclear ribonucleoprotein G		TpMuguga_02g00700	0	0	NA	1	0	0	NA	1
Sec23/Sec24 trunk domain protein		TpMuguga_02g00701	0.000548145	0	NA	1	0.000365386	0	NA	0.99957
Cytidylyltransferase family protein		TpMuguga_02g00702	0	0	NA	1	0	0	NA	1
putative integral membrane protein		TpMuguga_02g00703	0.00253518	0.0171223	0.148063	1	0.0123574	0.0423277	0.291946	0.988985
hypothetical protein		TpMuguga_02g00704	0.00118203	0.0146824	0.080507	1	0.00157584	0.00977213	0.161258	1
putative integral membrane protein		TpMuguga_02g00705	0.00629264	0.0397821	0.158178	1	0.00418922	0.00369914	1.13248	1
hypothetical protein		TpMuguga_02g00706	0.00692151	0.0274235	0.252393	0.997588	0.00019919	0.000331501	0.600873	0.999885
Actin family protein		TpMuguga_02g00707	0.000953895	0.0454155	0.0210037	1	0	0	NA	1
NGP1NT (NUC091) domain protein		TpMuguga_02g00708	0.00384124	0.0413491	0.0928978	1	0.00153472	0.00383571	0.400114	1
SHS2 domain found in N terminus of Rpb7p/Rpc25p/MJ0397 family protein		TpMuguga_02g00709	0.0036221	0.0650462	0.0556851	0.995816	0	0	NA	1
hypothetical protein		TpMuguga_02g00714	0	0.0192937	0	1	0	0	NA	1
Phosphatidylinositol transfer family protein		TpMuguga_02g00715	0.0025776	0.0586379	0.0439579	1	0.00171797	0.00470959	0.364781	1
hypothetical protein		TpMuguga_02g00716	0.0109292	0	NA	1	0	0	NA	1
EF hand family protein		TpMuguga_02g00717	0	0.0579439	0	1	0	0	NA	1
hypothetical protein		TpMuguga_02g00718	0	0.0405504	0	1	0	0.00376885	0	1
Vaculolar membrane family protein		TpMuguga_02g00719	0.00325086	0.0543035	0.0598647	1	0	0	NA	1
ribosomal protein L22		TpMuguga_02g00720	0	0.0162608	0	1	0	0	NA	1
hypothetical protein		TpMuguga_02g00721	0.0275703	0.0598686	0.460514	1	0	0	NA	1
hypothetical protein		TpMuguga_02g00722	0.0032	0.112948	0.0283317	1	0	0	NA	1
hypothetical protein		TpMuguga_02g00723	0.00458017	0.0428688	0.106841	1	0	0	NA	1
Inner membrane complex family protein		TpMuguga_02g00724	0.00510206	0.061185	0.0833875	1	0	0.00115163	0	0.999635
FGGY family of carbohydrate kinases, N-terminal domain protein		TpMuguga_02g00725	0.000848536	0.0550987	0.0154003	1	0	0	NA	1
putative integral membrane protein		TpMuguga_02g00726	0	0	NA	0.09375	0	0	NA	1
Protein kinase domain		TpMuguga_02g00727	0.00164002	0.0594043	0.0276077	1	0	0	NA	1
DEAD/DEAH box helicase		TpMuguga_02g00728	0.00278638	0.0525916	0.0529814	1	0	0.0022633	0	1
Small nuclear ribonucleoprotein Sm D2		TpMuguga_02g00729	0	0.0631953	0	0.962617	0	0.0101696	0	1
Vacuolar protein sorting-associated protein 11 homolog		TpMuguga_02g00730	0.00829522	0.0521463	0.159076	1	0.0028989	0.0207099	0.139977	1
Eukaryotic initiation factor 4E family protein		TpMuguga_02g00735	0	0.0100673	0	1	0	0.0271523	0	1
Ankyrin repeats (3 copies) family protein		TpMuguga_02g00736	0.0103928	0.0678855	0.153093	1	0.00863874	0.0171182	0.504653	0.991667
ABC transporter family protein		TpMuguga_02g00737	0.000671066	0.0447709	0.0149889	1	0	0.0113577	0	1
WD repeat-containing protein 3 homolog		TpMuguga_02g00738	0.00948766	0.0975339	0.0972755	1	0.000285932	0	NA	0.999657
hypothetical protein		TpMuguga_02g00739	0.0140126	0.0544633	0.257284	1	0	0	NA	1
hypothetical protein		TpMuguga_02g00740	0.0129026	0.0313892	0.411052	0.987395	0	0	NA	1
Dolichol-phosphate mannosyltransferase		TpMuguga_02g00741	0.0091246	0.0250232	0.364646	1	0	0	NA	1
OTU domain-containing protein 2		TpMuguga_02g00742	0.0123333	0.036426	0.338584	1	0	0	NA	1
hypothetical protein		TpMuguga_02g00743	0.00490098	0.0109993	0.445573	1	0	0	NA	1
Putative methyltransferase family protein		TpMuguga_02g00744	0.00921027	0.0679845	0.135476	1	0	0	NA	1
hypothetical protein		TpMuguga_02g00745	0.00815041	0.064556	0.126253	1	0.00270942	0.0266103	0.101818	0.989107
asparagine--tRNA ligase		TpMuguga_02g00746	0.00659608	0.0784563	0.0840734	0.994374	0.00158395	0.031944	0.0495852	0.988279
hypothetical protein		TpMuguga_02g00747	0.0116848	0.0789164	0.148065	0.803704	0.00129143	0.0201186	0.0641912	0.99232
GAF domain protein		TpMuguga_02g00748	0.00158983	0.0411496	0.0386353	1	0.00106007	0.0165753	0.063955	0.993687
hypothetical protein		TpMuguga_02g00749	0.00654202	0.0751991	0.086996	1	0.00469046	0.0493123	0.0951175	0.980428
eRF1 domain 2		TpMuguga_02g00750	0.000984414	0.0418094	0.0235453	1	0.000656025	0.0327646	0.0200224	0.989122
hypothetical protein		TpMuguga_02g00751	0	0.03847	0	1	0	0.00837998	0	0.997175
hypothetical protein		TpMuguga_02g00752	0.0183069	0.0660169	0.277306	1	0.00460787	0.0165557	0.278326	0.989627
chaperone protein DnaK		TpMuguga_02g00753	0	0.0578922	0	1	0	0.0335986	0	0.988759
hypothetical protein		TpMuguga_02g00754	0.00338984	0.0543224	0.0624022	1	0.00679891	0.0636263	0.106857	0.973118
hypothetical protein		TpMuguga_02g00755	0.00858905	0.0479396	0.179164	1	0.00326043	0.0479396	0.0680112	0.981643
hypothetical protein		TpMuguga_02g00758	0.0039203	0.0103673	0.378139	1	0.000869691	0.0103539	0.0839964	0.99584
putative integral membrane protein		TpMuguga_02g00759	0.00156352	0.011467	0.136349	1	0.00208542	0.0133953	0.155682	0.99326
hypothetical protein		TpMuguga_02g00760	0.0131624	0.0420073	0.313335	0.677928	0.00487789	0.0208653	0.23378	0.987738
hypothetical protein		TpMuguga_02g00761	0.00560672	0.0206376	0.271675	1	0.00242421	0.0102513	0.236478	0.993864
hypothetical protein		TpMuguga_02g00762	0.00409669	0.0208037	0.196921	1	0.00400742	0.0164336	0.243855	0.989989
hypothetical protein		TpMuguga_02g00763	0.00242248	0.0281723	0.085988	1	0.0025828	0.0163383	0.158083	0.991686
U3 small nucleolar RNA-associated protein 18 homolog		TpMuguga_02g00764	0.00229841	0.0252655	0.0909702	0.997312	0	0.0196181	0	0.993728
RNA polymerase Rpb3/RpoA insert domain protein		TpMuguga_02g00766	0.00675985	0.0426403	0.158532	1	0.00179708	0.00693446	0.259152	0.995726
Tp5 - Eukaryotic translation initiation factor 1A Y-chromosomal	YES	TpMuguga_02g00767	0	0.0327325	0	1	0	0.0143717	0	0.995726
26S proteasome regulatory subunit rpn5		TpMuguga_02g00768	0.00172068	0.0370904	0.0463915	1	0.00172068	0.0295241	0.0582804	0.989583
Di-sulfide bridge nucleocytoplasmic transport domain protein		TpMuguga_02g00769	0.00592693	0.0626233	0.0946442	1	0.00262884	0.0216573	0.121384	0.990521
putative integral membrane protein		TpMuguga_02g00770	0.0239405	0.0510197	0.46924	1	0.0107235	0.0337582	0.317657	0.976517
DNA gyrase/topoisomerase IV, subunit A family protein		TpMuguga_02g00771	0.00542913	0.0524601	0.103491	1	0.00333728	0.037951	0.0879365	0.984743
HAD ATPase P-type family IC		TpMuguga_02g00772	0.00301643	0.0641632	0.0470118	0.993755	0.00363034	0.0369953	0.0981297	0.983977
hypothetical protein		TpMuguga_02g00773	0	0.019738	0	1	0.00482511	0.0263041	0.183436	0.986513
hypothetical protein		TpMuguga_02g00774	0.0166354	0.0562266	0.295863	1	0.0114661	0.0393856	0.291125	0.975221
DHHC palmitoyltransferase family protein		TpMuguga_02g00777	0.00467655	0.0253456	0.184511	0.974545	0.00302572	0.020777	0.145629	0.990303
hypothetical protein		TpMuguga_02g00778	0.114196	0.170218	0.670877	0.175052	0.0626787	0.26154	0.239653	0.909853
hypothetical protein		TpMuguga_02g00779	0.0164031	0.11893	0.137922	1	0.0131008	0.0504392	0.259734	0.969231
40S ribosomal protein S2		TpMuguga_02g00780	0.00345523	0.157646	0.0219177	0.992126	0	0.0388688	0	0.986772
CRAL/TRIO domain protein		TpMuguga_02g00781	0.00133571	0.032321	0.0413264	1	0	0	NA	1
hypothetical protein		TpMuguga_02g00782	0.0340968	0.0340968	1	0.0508351	0.00432515	0.0118688	0.364412	0.994751
Pre-mRNA-splicing factor ISY1 homolog		TpMuguga_02g00783	0.00822928	0.0665547	0.123647	0.899614	0.0197752	0.0757927	0.260912	0.971686
Cytochrome c1 heme lyase		TpMuguga_02g00784	0	0.0431153	0	1	0	0.022686	0	0.99359
hypothetical protein		TpMuguga_02g00785	0.0067368	0.040809	0.165081	1	0.000406119	0	NA	1
Histone chaperone ASF1		TpMuguga_02g00786	0.00397484	0.0494006	0.0804613	0.801527	0	0.00848665	0	1
Phosphatidylinositol 3- and 4-kinase family protein		TpMuguga_02g00787	0.0106977	0.0463678	0.230715	0.986603	0.00160545	0.00642999	0.249681	0.9984
hypothetical protein		TpMuguga_02g00788	0.034709	0.0610823	0.568233	0.5625	0.0315273	0.0645734	0.48824	0.977931
hypothetical protein		TpMuguga_02g00789	0.00874079	0.0504718	0.173182	1	0	0	NA	1
Smad nuclear-interacting protein 1		TpMuguga_02g00790	0.00220588	0.0664992	0.0331716	1	0	0	NA	1
putative integral membrane protein		TpMuguga_02g00791	0.00588816	0.0543575	0.108323	1	0	0	NA	1
FUN14 family protein		TpMuguga_02g00792	0	0.0630845	0	1	0	0.0204791	0	1
hypothetical protein		TpMuguga_02g00795	0.00381236	0.074407	0.0512365	1	0	0.00175029	0	0.99949
hypothetical protein		TpMuguga_02g00796	0.00653497	0.0495418	0.131908	1	0.000620412	0	NA	0.999258
hypothetical protein		TpMuguga_02g00797	0.00860558	0.0346806	0.248138	1	7.70856e-05	0.00057964	0.132989	0.999726
Cytoplasmic tRNA 2-thiolation protein 1		TpMuguga_02g00798	0.00224048	0.0127663	0.1755	1	0.0080642	0.056063	0.143842	0.986737
Ras family protein		TpMuguga_02g00799	0	0.0141514	0	1	0	0.0141514	0	0.996956
putative integral membrane protein		TpMuguga_02g00800	0.00799155	0.0583952	0.136853	1	0.00745499	0.0503715	0.148	0.983891
60S ribosomal protein L18-3		TpMuguga_02g00801	0	0.00775201	0	0.994595	0	0.0208528	0	1
hypothetical protein		TpMuguga_02g00802	0.0739332	0.289766	0.255147	0.441751	0.0976627	0.276166	0.353638	0.893496
Ribosomal L18ae/LX protein domain		TpMuguga_02g00803	0.00220264	0.0337135	0.0653341	1	0.00293884	0.039459	0.0744783	0.989583
ATP synthase subunit C family protein		TpMuguga_02g00804	0.005403	0.033952	0.159136	1	0.005403	0.0281856	0.191693	0.993902
hypothetical protein		TpMuguga_02g00805	0	0.0332004	0	1	0.00531284	0.0388565	0.13673	0.992026
MerC mercury resistance family protein		TpMuguga_02g00806	0.00524707	0.0471112	0.111376	1	0.00355579	0.0576549	0.0616737	0.985507
RNA recognition motif. (a.k.a. RRM, RBD, or RNP domain) family protein		TpMuguga_02g00807	0.00482496	0.0610759	0.0789994	0.994737	0.00321478	0.0222221	0.144665	0.995885
Leucine carboxyl methyltransferase family protein		TpMuguga_02g00808	0.0544794	0.149429	0.364585	0.227749	0.0249423	0.0881541	0.28294	0.989529
Tubulin-tyrosine ligase family protein		TpMuguga_02g00809	0.0142301	0.0663796	0.214375	1	0.00798966	0.0390527	0.204587	1
Prenyltransferase and squalene oxidase repeat family protein		TpMuguga_02g00810	0.0125954	0.0678777	0.18556	1	0.0134111	0.017909	0.748847	0.999383
hypothetical protein		TpMuguga_02g00811	0.0142117	0.0207267	0.685671	1	0.00753539	0.00688078	1.09513	1
putative integral membrane protein		TpMuguga_02g00812	0.00818664	0.0545695	0.150022	1	0.00396293	0.0378027	0.104832	0.996534
PITH domain protein		TpMuguga_02g00813	0.00215983	0.0228444	0.0945452	1	0.00143919	0.0254262	0.0566029	1
hypothetical protein		TpMuguga_02g00814	0.0126053	0.0821132	0.153512	1	0.00697679	0.0557234	0.125204	1
hypothetical protein		TpMuguga_02g00815	0.00958479	0.00697679	1.37381	1	0.00381923	0.0140191	0.272431	1
hypothetical protein		TpMuguga_02g00816	0.0194681	0.0302766	0.643008	1	0.00827404	0.0160595	0.515212	1
PPR repeat family protein		TpMuguga_02g00817	0.00791163	0.0445618	0.177543	1	0.00730007	0.0246904	0.295664	1
hypothetical protein		TpMuguga_02g00818	0.00988366	0.0269935	0.36615	1	0.00706695	0.0187867	0.376168	1
hypothetical protein		TpMuguga_02g00819	0.025127	0.0595278	0.422105	0.99723	0.0146778	0.027945	0.525237	1
RNA recognition motif. (a.k.a. RRM, RBD, or RNP domain) family protein		TpMuguga_02g00820	0.00693761	0.0366821	0.189128	1	0.00263621	0.0416604	0.0632785	1
Ubiquitin carboxyl-terminal hydrolase family protein		TpMuguga_02g00821	0.00331492	0.0680708	0.0486982	1	0.00147167	0.0362608	0.0405857	1
hypothetical protein		TpMuguga_02g00824	0.0129221	0.0722207	0.178925	1	0.00427961	0.0405504	0.105538	1
putative integral membrane protein		TpMuguga_02g00825	0.00299327	0.0610714	0.0490126	1	0.00199518	0.027827	0.0716995	1
Cytidylyltransferase family protein		TpMuguga_02g00826	0.00647777	0.086957	0.074494	0.998081	0.00160815	0.0343025	0.0468814	0.998081
Pre-mRNA-processing factor 40 homolog A		TpMuguga_02g00827	0.00227187	0.11094	0.0204783	1	0.00227452	0.0649405	0.0350247	0.999087
CDP-diacylglycerol--inositol 3-phosphatidyltransferase		TpMuguga_02g00830	0	0.0775885	0	1	0.0013109	0.0198687	0.0659782	1
tRNA methyltransferase complex GCD14 subunit family protein		TpMuguga_02g00831	0.00270881	0.0412475	0.065672	1	0.00270799	0.0203661	0.132965	0.998935
Myb-like DNA-binding domain protein		TpMuguga_02g00832	0.00246778	0.0704141	0.0350467	0.996139	0.0016419	0.0310793	0.0528294	0.999356
Probable serine/threonine-protein kinase glkA		TpMuguga_02g00833	0.00278617	0.0317788	0.0876737	1	0	0	NA	1
hypothetical protein		TpMuguga_02g00834	0.0110094	0.0828427	0.132895	1	0	0	NA	1
ADP-ribosylation factor family protein		TpMuguga_02g00835	0	0.0393964	0	1	0	0	NA	1
Single-strand binding family protein		TpMuguga_02g00836	0.00194238	0.0369989	0.0524983	1	0	0	NA	1
Eukaryotic and archaeal DNA primase small subunit		TpMuguga_02g00837	0.00101695	0.049198	0.0206706	1	0.000678158	0.0214252	0.0316523	1
Glutamine amidotransferase class-I		TpMuguga_02g00838	0.000752068	0.0448313	0.0167755	1	0	0.0371535	0	1
Proteasome activator pa28 beta subunit family protein		TpMuguga_02g00839	0	0.00678738	0	1	0	0.00906355	0	1
hypothetical protein		TpMuguga_02g00840	0.00207254	0.0539154	0.0384406	1	0.000690211	0.0234853	0.0293891	1
putative integral membrane protein		TpMuguga_02g00841	0.0420525	0.204548	0.205588	0.944568	0.069488	0.375023	0.18529	0.935556
50S ribosome-binding GTPase family protein		TpMuguga_02g00842	0.00428471	0.025236	0.169785	1	0.00619702	0.0242861	0.255168	0.999434
hypothetical protein		TpMuguga_02g00843	0.00860224	0.0472206	0.182172	1	0.00572151	0.0362459	0.157853	1
putative integral membrane protein		TpMuguga_02g00844	0.00644992	0.0377043	0.171066	1	0.00752627	0.0249763	0.301337	1
ELMO/CED-12 family protein		TpMuguga_02g00847	0.00393186	0.0442933	0.0887686	1	0.00174533	0.0366933	0.0475653	1
Probable phospholipid-transporting ATPase IA		TpMuguga_02g00848	0.00430833	0.0821757	0.0524283	1	0.00264871	0.0414635	0.0638805	0.999739
putative integral membrane protein		TpMuguga_02g00849	0.00577667	0.104577	0.0552381	1	0	0	NA	1
Tpr family protein		TpMuguga_02g00850	0.201697	0.207422	0.972398	0.548913	0.0123523	0.00573617	2.15341	1
putative integral membrane protein		TpMuguga_02g00851	0.00227618	0.11293	0.0201557	1	0	0.0107722	0	1
Urm1 (Ubiquitin related modifier) family protein		TpMuguga_02g00852	0.0859308	0.10071	0.853252	0.99359	0	0	NA	1
Calcineurin-like phosphoesterase		TpMuguga_02g00853	0	0.045392	0	1	0	0	NA	1
hypothetical protein		TpMuguga_02g00854	0.0278248	0.15091	0.18438	0.982567	0.00268939	0.0119105	0.2258	0.998415
hypothetical protein		TpMuguga_02g00855	0.0198837	0.1118	0.177851	0.644353	0.00114264	0.019763	0.0578172	1
hypothetical protein		TpMuguga_02g00856	0.0724216	0.20915	0.346266	0.923077	0.0440413	0.10341	0.425892	0.999267
hypothetical protein		TpMuguga_02g00857	0.0569694	0.072664	0.784011	0.897119	0.0986554	0.168636	0.585018	0.894895
Glyceraldehyde-3-phosphate dehydrogenase		TpMuguga_02g00858	0.0204657	0.134643	0.152	0.99705	0.00171923	0.0460993	0.037294	1
hypothetical protein		TpMuguga_02g00859	0.0933459	0.155853	0.598937	0.222621	0.0112923	0.0187308	0.602875	1
putative integral membrane protein		TpMuguga_02g00860	0.0475189	0.30989	0.153341	0.502024	0.0190435	0.0117358	1.62268	0.997301
Protein phosphatase 2C family protein		TpMuguga_02g00861	0.0255115	0.105982	0.240716	0.9783	0.0217687	0.0756536	0.287742	0.989716
haloacid dehalogenase-like hydrolase family protein		TpMuguga_02g00864	0.0468031	0.167896	0.278762	0.997642	0.0111906	0.0664221	0.168477	0.977201
hypothetical protein		TpMuguga_02g00865	0.0399049	0.28451	0.140258	1	0.0305561	0.168747	0.181076	0.965
hypothetical protein		TpMuguga_02g00866	0.0507077	0.214566	0.236326	1	0.0152999	0.093908	0.162925	0.973913
30S ribosomal protein S14 chloroplastic		TpMuguga_02g00867	0.0361516	0.154877	0.233422	1	0.00545999	0.0810649	0.0673533	0.984263
Trafficking protein particle complex subunit 10, TRAPPC10 family protein		TpMuguga_02g00868	0.0894968	0.235718	0.379678	0.478261	0.025448	0.0641786	0.396518	0.978088
hypothetical protein		TpMuguga_02g00870	0.0830431	0.190282	0.436421	0.976825	0.031355	0.0828855	0.378293	0.955614
hypothetical protein		TpMuguga_02g00871	0.0481878	0.250421	0.192427	0.993902	0.0139701	0.0886388	0.157607	0.957055
hypothetical protein		TpMuguga_02g00872	0.115984	0.225546	0.514238	0.99569	0.067367	0.166952	0.403511	0.874096
hypothetical protein		TpMuguga_02g00873	0.0201964	0.0440763	0.458215	1	0.0165841	0.0401896	0.412646	0.971292
hypothetical protein		TpMuguga_02g00874	0.0470743	0.030461	1.54539	1	0	0	NA	1
hypothetical protein		TpMuguga_02g00875	0.0389192	0.048997	0.794319	0.176292	0.0338412	0.0653004	0.51824	0.976483
hypothetical protein		TpMuguga_02g00876	NA	NA	NA	0.000565691	0.0496613	0.0963429	0.515464	0.921617
hypothetical protein		TpMuguga_02g00877	0.0251548	0.0803766	0.312962	1	0.0120965	0.0546822	0.221215	0.974729
hypothetical protein		TpMuguga_02g00878	0.0454769	0.094581	0.480825	0.997487	0.0435646	0.0785228	0.554802	0.959799
ADP-ribosylation factor family protein		TpMuguga_02g00879	0.0109133	0.0574837	0.18985	0.994949	0.00289053	0.0160649	0.179928	0.998308
putative integral membrane protein		TpMuguga_02g00880	0.0179649	0.114315	0.157153	0.984848	0.00537833	0.046681	0.115214	0.987179
Pre-mRNA-splicing factor of RES complex family protein		TpMuguga_02g00881	0.0689986	0.126552	0.54522	0.680791	0.0128977	0.0486165	0.265295	0.98
Pre-mRNA-splicing factor PFL2310w		TpMuguga_02g00882	0.00177831	0.0739515	0.0240469	1	0	0.0336865	0	1
Papain family cysteine protease family protein		TpMuguga_02g00883	0.016958	0.113892	0.148895	0.988014	0.00281657	0.0395023	0.0713016	0.993151
Transcription factor/nuclear export subunit protein 2 family protein		TpMuguga_02g00884	0.0822742	0.0845966	0.972547	0.0207612	0.00175953	0.0509905	0.034507	0.983333
putative integral membrane protein		TpMuguga_02g00885	0.00808333	0.0715639	0.112953	1	0.00711668	0.0505964	0.140656	0.9766
Protein phosphatase 2C family protein		TpMuguga_02g00886	0.0016899	0.0450742	0.0374916	1	0.00056272	0.00676887	0.0831335	0.997976
THUMP domain protein		TpMuguga_02g00887	0.0138786	0.036043	0.385056	0.996377	0.00665023	0.0138116	0.481494	0.987879
hypothetical protein		TpMuguga_02g00888	0.0832305	0.0915914	0.908715	1	0.0229025	0	NA	NA
hypothetical protein		TpMuguga_02g00889	0.0414505	0.0567957	0.729817	1	0	0	NA	NA
hypothetical protein		TpMuguga_02g00890	0.0417046	0.139767	0.298386	0.996212	0.00108128	0	NA	1
hypothetical protein		TpMuguga_02g00891	0.038043	0.0403944	0.94179	1	0	0	NA	1
hypothetical protein		TpMuguga_02g00892	0.0467956	0.084458	0.554069	0.997531	0	0	NA	1
ATPase family associated with various cellular activities (AAA)		TpMuguga_02g00893	0	0.0792403	0	1	0	0	NA	1
hypothetical protein		TpMuguga_02g00894	0.0445748	0.0737311	0.604559	1	0.012534	0.0404185	0.310105	0.972145
Tp9 - Hypothetical protein	YES	TpMuguga_02g00895	0.21042	0.258324	0.81456	0.925373	0.10917	0.13933	0.783535	0.8647
hypothetical protein		TpMuguga_02g00896	0.174099	0.18956	0.918437	0.952381	0.0969088	0.0863452	1.12234	0.866667
putative integral membrane protein		TpMuguga_02g00897	0.0237348	0.133139	0.17827	0.998667	0.0168159	0.0823805	0.204125	0.963087
hypothetical protein		TpMuguga_02g00898	0.0180246	0.0798809	0.225644	1	0.0122538	0.0546002	0.224427	0.969333
hypothetical protein		TpMuguga_02g00899	0.00398839	0.0571286	0.0698142	1	0.00394096	0.0271244	0.145292	0.987435
hypothetical protein		TpMuguga_02g00900	0.00574165	0.0614941	0.0933692	1	0	0	NA	1
Cyclophilin type peptidyl-prolyl cis-trans isomerase/CLD		TpMuguga_02g00901	0.000917572	0.0642103	0.0142901	1	0	0	NA	1
Phosphatidylinositol-glycan biosynthesis class S family protein		TpMuguga_02g00902	0.00683982	0.0652263	0.104863	1	0	0.00189096	0	0.999403
Actin-1 {ECO:0000250|UniProtKB:P60010}		TpMuguga_02g00903	0	0.0325254	0	1	0	0	NA	1
hypothetical protein		TpMuguga_02g00904	0	0	NA	1	0	0	NA	1
hypothetical protein		TpMuguga_02g00905	0.00265918	0.0173318	0.153428	1	0	0	NA	1
FAD binding domain protein		TpMuguga_02g00906	0.00746832	0.0310779	0.24031	1	0	0	NA	1
hypothetical protein		TpMuguga_02g00907	0.00759844	0.00895867	0.848165	1	0	0	NA	1
putative integral membrane protein		TpMuguga_02g00908	0.00935806	0.0246682	0.379357	1	0	0	NA	1
RNase P subunit p30 family protein		TpMuguga_02g00909	0.00294624	0.0317788	0.0927107	1	0.000981515	0.00345623	0.283984	0.998855
hypothetical protein		TpMuguga_02g00910	0.00469118	0.00849867	0.55199	1	0.0089346	0.0197533	0.45231	0.990991
DnaJ domain protein		TpMuguga_02g00911	0	0	NA	1	0	0	NA	1
Flap endonuclease 1		TpMuguga_02g00912	0.00339463	0.0270604	0.125446	0.626904	0.00194603	0.026291	0.0740189	0.994501
Zinc finger Ran-binding domain-containing protein 2		TpMuguga_02g00913	0	0.027781	0	1	0	0	NA	1
hypothetical protein		TpMuguga_02g00914	0.00469118	0.00849867	0.55199	1	0.0089346	0.0197533	0.45231	0.990991
DnaJ domain protein		TpMuguga_02g00915	0	0	NA	1	0	0	NA	1
[truncated: 2,079 more rows]
